# Supplementary material for: A versatile fluorinated azamacrocyclic chelator enabling 18F PET or 19F MRI: a first step towards new multimodal and smart contrast agents
Source: Chem Sci. 2024 Jul 25;15(33):13550–7. doi: 10.1039/d4sc02871f (PMC11339802; doi:10.1039/d4sc02871f)
Supplement: SC-015-D4SC02871F-s002 [file SC-015-D4SC02871F-s002.cif]

# Supplementary Information (SI) for Chemical Science.
# This journal is © The Royal Society of Chemistry 2024

####################################################################### 
# 
# This file contains crystal structure data downloaded from the 
# Cambridge Structural Database (CSD) hosted by the Cambridge 
# Crystallographic Data Centre (CCDC).
# 
# Full information about CCDC data access policies and citation 
# guidelines are available at http://www.ccdc.cam.ac.uk/access/V1 
# 
# Audit and citation data items may have been added by the CCDC. 
# Please retain this information to preserve the provenance of 
# this file and to allow appropriate attribution of the data. 
# 
#######################################################################

data_H2Do2py2BF3
_database_code_depnum_ccdc_archive 'CCDC 2314190'
loop_
_audit_author_name
_audit_author_address
'Nathalie Saffon'
;Institut de Chimie de Toulouse
France
;
_audit_update_record             
;
2023-12-13 deposited with the CCDC.	2024-07-17 downloaded from the CCDC.
;

_audit_creation_method           SHELXL-2018/3
_shelx_SHELXL_version_number     2018/3
_chemical_name_systematic        ?
_chemical_name_common            ?
_chemical_melting_point          ?
_chemical_formula_moiety         ?
_chemical_formula_sum            'C22 H34 B2 F6 N6'
_chemical_formula_weight         518.17

loop_
_atom_type_symbol
_atom_type_description
_atom_type_scat_dispersion_real
_atom_type_scat_dispersion_imag
_atom_type_scat_source
C C 0.0033 0.0016 'International Tables Vol C Tables 4.2.6.8 and 6.1.1.4'
H H 0.0000 0.0000 'International Tables Vol C Tables 4.2.6.8 and 6.1.1.4'
B B 0.0013 0.0007 'International Tables Vol C Tables 4.2.6.8 and 6.1.1.4'
F F 0.0171 0.0103 'International Tables Vol C Tables 4.2.6.8 and 6.1.1.4'
N N 0.0061 0.0033 'International Tables Vol C Tables 4.2.6.8 and 6.1.1.4'

_space_group_crystal_system      monoclinic
_space_group_IT_number           14
_space_group_name_H-M_alt        'P 21/c'
_space_group_name_Hall           '-P 2ybc'

_shelx_space_group_comment       
; 
The symmetry employed for this shelxl refinement is uniquely defined 
by the following loop, which should always be used as a source of 
symmetry information in preference to the above space-group names. 
They are only intended as comments. 
;

loop_
_space_group_symop_operation_xyz
'x, y, z'
'-x, y+1/2, -z+1/2'
'-x, -y, -z'
'x, -y-1/2, z-1/2'

_cell_length_a                   11.5578(8)
_cell_length_b                   15.0808(10)
_cell_length_c                   15.1865(8)
_cell_angle_alpha                90
_cell_angle_beta                 109.789(2)
_cell_angle_gamma                90
_cell_volume                     2490.7(3)
_cell_formula_units_Z            4
_cell_measurement_temperature    193(2)
_cell_measurement_reflns_used    9690
_cell_measurement_theta_min      3.03
_cell_measurement_theta_max      28.66

_exptl_crystal_description       needle
_exptl_crystal_colour            colourless
_exptl_crystal_density_meas      ?
_exptl_crystal_density_method    ?
_exptl_crystal_density_diffrn    1.382
_exptl_crystal_F_000             1088
_exptl_transmission_factor_min   ?
_exptl_transmission_factor_max   ?
_exptl_crystal_size_max          0.700
_exptl_crystal_size_mid          0.200
_exptl_crystal_size_min          0.160
_exptl_absorpt_coefficient_mu    0.115
_shelx_estimated_absorpt_T_min   0.924
_shelx_estimated_absorpt_T_max   0.982
_exptl_absorpt_correction_type   multi-scan
_exptl_absorpt_correction_T_min  0.6753
_exptl_absorpt_correction_T_max  0.7458
_exptl_absorpt_process_details   'SADABS (Bruker-AXS)'
_exptl_absorpt_special_details   ?
_diffrn_ambient_temperature      193(2)
_diffrn_radiation_wavelength     0.71073
_diffrn_radiation_type           MoK\a
_diffrn_source                   'fine-focus sealed tube'
_diffrn_measurement_device_type  'Bruker D8-Venture CMOS detector'
_diffrn_measurement_method       'phi and omega scans'
_diffrn_detector_area_resol_mean 10.4167
_diffrn_reflns_number            108499
_diffrn_reflns_av_unetI/netI     0.0202
_diffrn_reflns_av_R_equivalents  0.0492
_diffrn_reflns_limit_h_min       -15
_diffrn_reflns_limit_h_max       15
_diffrn_reflns_limit_k_min       -20
_diffrn_reflns_limit_k_max       20
_diffrn_reflns_limit_l_min       -20
_diffrn_reflns_limit_l_max       17
_diffrn_reflns_theta_min         3.029
_diffrn_reflns_theta_max         28.754
_diffrn_reflns_theta_full        25.242
_diffrn_measured_fraction_theta_max 0.998
_diffrn_measured_fraction_theta_full 0.998
_diffrn_reflns_Laue_measured_fraction_max 0.998
_diffrn_reflns_Laue_measured_fraction_full 0.998
_diffrn_reflns_point_group_measured_fraction_max 0.998
_diffrn_reflns_point_group_measured_fraction_full 0.998
_reflns_number_total             6459
_reflns_number_gt                4806
_reflns_threshold_expression     'I > 2\s(I)'
_reflns_Friedel_coverage         0.000
_reflns_Friedel_fraction_max     .
_reflns_Friedel_fraction_full    .

_reflns_special_details          
; 
 Reflections were merged by SHELXL according to the crystal 
 class for the calculation of statistics and refinement. 
  
 _reflns_Friedel_fraction is defined as the number of unique 
 Friedel pairs measured divided by the number that would be 
 possible theoretically, ignoring centric projections and 
 systematic absences. 
;

_computing_data_collection       'Bruker APEX3'
_computing_cell_refinement       'Bruker SAINT'
_computing_data_reduction        'Bruker SAINT'
_computing_structure_solution    'SHELXT (Sheldrick 2015)'
_computing_structure_refinement  'SHELXL-2018/3 (Sheldrick, 2018)'
_computing_molecular_graphics    'Bruker SHELXTL'
_computing_publication_material  'Bruker SHELXTL'
_refine_special_details          ?
_refine_ls_structure_factor_coef Fsqd
_refine_ls_matrix_type           full
_refine_ls_weighting_scheme      calc
_refine_ls_weighting_details     
'w=1/[\s^2^(Fo^2^)+(0.0499P)^2^+1.6926P] where P=(Fo^2^+2Fc^2^)/3'
_atom_sites_solution_primary     ?
_atom_sites_solution_secondary   ?
_atom_sites_solution_hydrogens   mixed
_refine_ls_hydrogen_treatment    mixed
_refine_ls_extinction_method     none
_refine_ls_extinction_coef       .
_refine_ls_number_reflns         6459
_refine_ls_number_parameters     387
_refine_ls_number_restraints     126
_refine_ls_R_factor_all          0.0752
_refine_ls_R_factor_gt           0.0511
_refine_ls_wR_factor_ref         0.1321
_refine_ls_wR_factor_gt          0.1152
_refine_ls_goodness_of_fit_ref   1.011
_refine_ls_restrained_S_all      1.042
_refine_ls_shift/su_max          0.001
_refine_ls_shift/su_mean         0.000

loop_
_atom_site_label
_atom_site_type_symbol
_atom_site_fract_x
_atom_site_fract_y
_atom_site_fract_z
_atom_site_U_iso_or_equiv
_atom_site_adp_type
_atom_site_occupancy
_atom_site_site_symmetry_order
_atom_site_calc_flag
_atom_site_refinement_flags_posn
_atom_site_refinement_flags_adp
_atom_site_refinement_flags_occupancy
_atom_site_disorder_assembly
_atom_site_disorder_group
N1 N 0.24138(11) 0.69989(8) 0.25103(8) 0.0239(3) Uani 1 1 d . . . . .
N2 N 0.36971(13) 0.84241(8) 0.39117(9) 0.0276(3) Uani 1 1 d . . . . .
H2 H 0.3375(18) 0.8528(13) 0.3287(15) 0.039(5) Uiso 1 1 d . . . . .
N3 N 0.16417(14) 0.95240(9) 0.28853(9) 0.0337(3) Uani 1 1 d . . . . .
N4 N 0.03292(12) 0.81552(9) 0.14795(9) 0.0267(3) Uani 1 1 d . . . . .
H4 H 0.1160(18) 0.8310(12) 0.1663(13) 0.030(5) Uiso 1 1 d . . . . .
N5 N 0.16419(14) 0.53169(10) 0.09796(9) 0.0347(3) Uani 1 1 d . . . . .
N6 N 0.33447(15) 0.91806(9) 0.20054(10) 0.0362(3) Uani 1 1 d . . . . .
C1 C 0.31979(15) 0.68303(10) 0.34863(11) 0.0315(3) Uani 1 1 d . . . . .
H1A H 0.406015 0.674999 0.351528 0.038 Uiso 1 1 calc R U . . .
H1B H 0.292906 0.627680 0.370985 0.038 Uiso 1 1 calc R U . . .
C2 C 0.31282(15) 0.75912(10) 0.41157(11) 0.0296(3) Uani 1 1 d . . . . .
H2A H 0.225540 0.770737 0.403585 0.036 Uiso 1 1 calc R U . . .
H2B H 0.355333 0.741933 0.477579 0.036 Uiso 1 1 calc R U . . .
C3 C 0.33259(17) 0.92112(11) 0.43632(12) 0.0360(4) Uani 1 1 d . . . . .
H3A H 0.383882 0.972681 0.432817 0.043 Uiso 1 1 calc R U . . .
H3B H 0.348517 0.907944 0.503255 0.043 Uiso 1 1 calc R U . . .
C4 C 0.19830(18) 0.94503(11) 0.39029(11) 0.0362(4) Uani 1 1 d . . . . .
H4A H 0.146771 0.899080 0.405389 0.043 Uiso 1 1 calc R U . . .
H4B H 0.181828 1.002178 0.415878 0.043 Uiso 1 1 calc R U . . .
C5 C 0.03064(18) 0.95093(12) 0.24085(12) 0.0398(4) Uani 1 1 d . . . . .
H5A H 0.009842 0.986240 0.182589 0.048 Uiso 1 1 calc R U . . .
H5B H -0.010202 0.978765 0.281609 0.048 Uiso 1 1 calc R U . . .
C6 C -0.01729(16) 0.85770(11) 0.21717(11) 0.0324(4) Uani 1 1 d . . . . .
H6A H 0.006424 0.821621 0.275027 0.039 Uiso 1 1 calc R U . . .
H6B H -0.108197 0.859020 0.190643 0.039 Uiso 1 1 calc R U . . .
C7 C 0.02382(14) 0.71627(11) 0.14979(11) 0.0292(3) Uani 1 1 d . . . . .
H7A H 0.040704 0.691234 0.095105 0.035 Uiso 1 1 calc R U . . .
H7B H -0.060936 0.699323 0.144764 0.035 Uiso 1 1 calc R U . . .
C8 C 0.11341(13) 0.67736(10) 0.23853(10) 0.0249(3) Uani 1 1 d . . . . .
H8A H 0.093079 0.699584 0.292882 0.030 Uiso 1 1 calc R U . . .
H8B H 0.104308 0.612045 0.236759 0.030 Uiso 1 1 calc R U . . .
C9 C 0.28606(14) 0.65568(10) 0.18155(11) 0.0280(3) Uani 1 1 d . . . . .
H9A H 0.375759 0.665708 0.199705 0.034 Uiso 1 1 calc R U . . .
H9B H 0.246571 0.684200 0.119915 0.034 Uiso 1 1 calc R U . . .
C10 C 0.26193(14) 0.55687(10) 0.17096(11) 0.0275(3) Uani 1 1 d . . . . .
C11 C 0.33355(17) 0.49649(12) 0.23494(14) 0.0409(4) Uani 1 1 d . . . . .
H11 H 0.402748 0.516063 0.285632 0.049 Uiso 1 1 calc R U . . .
C12 C 0.30342(18) 0.40689(12) 0.22446(16) 0.0452(5) Uani 1 1 d . . . . .
H12 H 0.350275 0.364679 0.268640 0.054 Uiso 1 1 calc R U . . .
C13 C 0.20487(17) 0.38062(12) 0.14920(14) 0.0396(4) Uani 1 1 d . . . . .
H13 H 0.182933 0.319794 0.139292 0.048 Uiso 1 1 calc R U . . .
C14 C 0.13836(18) 0.44482(12) 0.08819(12) 0.0393(4) Uani 1 1 d . . . . .
H14 H 0.070134 0.426345 0.036125 0.047 Uiso 1 1 calc R U . . .
C15 C 0.50816(16) 0.83663(12) 0.41859(12) 0.0349(4) Uani 1 1 d . . . . .
H15A H 0.538932 0.895754 0.408724 0.042 Uiso 1 1 calc R U . . .
H15B H 0.527274 0.795090 0.374928 0.042 Uiso 1 1 calc R U . . .
C16 C 0.2251(2) 1.02748(11) 0.26008(13) 0.0426(4) Uani 1 1 d . . . . .
H16A H 0.287573 1.053093 0.316215 0.051 Uiso 1 1 calc R U . . .
H16B H 0.163476 1.074045 0.231500 0.051 Uiso 1 1 calc R U . . .
C17 C 0.28637(16) 0.99989(11) 0.19117(11) 0.0311(3) Uani 1 1 d . . . . .
C18 C 0.29564(16) 1.05888(12) 0.12356(12) 0.0365(4) Uani 1 1 d . . . . .
H18 H 0.261950 1.116834 0.119237 0.044 Uiso 1 1 calc R U . . .
C19 C 0.35466(16) 1.03191(14) 0.06264(12) 0.0409(4) Uani 1 1 d . . . . .
H19 H 0.362154 1.071038 0.015844 0.049 Uiso 1 1 calc R U . . .
C20 C 0.40237(16) 0.94743(13) 0.07096(12) 0.0381(4) Uani 1 1 d . . . . .
H20 H 0.442571 0.926935 0.029644 0.046 Uiso 1 1 calc R U . . .
C21 C 0.39053(17) 0.89317(12) 0.14058(12) 0.0376(4) Uani 1 1 d . . . . .
H21 H 0.423977 0.835053 0.146229 0.045 Uiso 1 1 calc R U . . .
C22 C -0.03246(17) 0.84915(14) 0.04952(11) 0.0404(4) Uani 1 1 d . . . . .
H22A H -0.045124 0.913873 0.052241 0.049 Uiso 1 1 calc R U . . .
H22B H -0.114548 0.820964 0.025122 0.049 Uiso 1 1 calc R U . . .
B1 B 0.58584(19) 0.80510(14) 0.52516(14) 0.0372(4) Uani 1 1 d . . . . .
F1 F 0.54353(12) 0.84630(9) 0.59152(8) 0.0579(3) Uani 1 1 d . . . . .
F2 F 0.57728(12) 0.71349(8) 0.53643(9) 0.0611(4) Uani 1 1 d . . . . .
F3 F 0.70893(11) 0.82824(10) 0.54481(10) 0.0655(4) Uani 1 1 d . . . . .
B2 B 0.04030(18) 0.83012(14) -0.02353(13) 0.0358(4) Uani 1 1 d D . . . .
F4 F 0.0295(7) 0.9001(4) -0.0832(4) 0.0778(15) Uani 0.48 1 d D U P A 1
F5 F 0.0064(4) 0.7521(4) -0.0697(3) 0.0598(13) Uani 0.48 1 d D U P A 1
F6 F 0.1687(3) 0.8208(3) 0.0296(3) 0.0401(10) Uani 0.48 1 d D U P A 1
F14 F -0.0439(8) 0.8492(8) -0.1159(5) 0.061(2) Uani 0.25 1 d D U P A 2
F15 F 0.1429(8) 0.8633(7) -0.0042(7) 0.072(2) Uani 0.25 1 d D U P A 2
F16 F 0.0553(9) 0.7319(5) -0.0380(6) 0.051(2) Uani 0.25 1 d D U P A 2
F24 F 0.1452(8) 0.7837(6) 0.0132(7) 0.069(2) Uani 0.27 1 d D U P A 3
F25 F -0.0373(8) 0.8011(7) -0.1061(6) 0.061(2) Uani 0.27 1 d D U P A 3
F26 F 0.0851(7) 0.9153(5) -0.0485(6) 0.0542(18) Uani 0.27 1 d D U P A 3

loop_
_atom_site_aniso_label
_atom_site_aniso_U_11
_atom_site_aniso_U_22
_atom_site_aniso_U_33
_atom_site_aniso_U_23
_atom_site_aniso_U_13
_atom_site_aniso_U_12
N1 0.0247(6) 0.0210(6) 0.0246(6) 0.0008(5) 0.0068(5) 0.0001(5)
N2 0.0363(7) 0.0267(6) 0.0213(6) -0.0020(5) 0.0116(5) -0.0038(5)
N3 0.0551(9) 0.0260(7) 0.0271(7) 0.0038(5) 0.0233(6) 0.0043(6)
N4 0.0275(7) 0.0333(7) 0.0217(6) 0.0053(5) 0.0114(5) 0.0088(5)
N5 0.0432(8) 0.0361(7) 0.0257(6) -0.0050(6) 0.0131(6) -0.0060(6)
N6 0.0544(9) 0.0277(7) 0.0321(7) -0.0007(5) 0.0219(7) -0.0045(6)
C1 0.0353(8) 0.0223(7) 0.0301(8) 0.0017(6) 0.0023(6) 0.0021(6)
C2 0.0347(8) 0.0275(7) 0.0256(7) 0.0022(6) 0.0086(6) -0.0050(6)
C3 0.0531(10) 0.0289(8) 0.0290(8) -0.0068(6) 0.0178(8) -0.0028(7)
C4 0.0573(11) 0.0313(8) 0.0278(8) 0.0011(6) 0.0246(8) 0.0073(8)
C5 0.0568(11) 0.0346(9) 0.0335(9) 0.0084(7) 0.0226(8) 0.0213(8)
C6 0.0374(9) 0.0385(9) 0.0276(7) 0.0055(6) 0.0193(7) 0.0145(7)
C7 0.0260(7) 0.0336(8) 0.0273(7) -0.0034(6) 0.0082(6) -0.0024(6)
C8 0.0279(7) 0.0214(7) 0.0275(7) 0.0015(5) 0.0122(6) -0.0035(6)
C9 0.0277(7) 0.0259(7) 0.0328(8) -0.0005(6) 0.0135(6) -0.0008(6)
C10 0.0269(7) 0.0272(7) 0.0323(8) -0.0042(6) 0.0150(6) -0.0001(6)
C11 0.0317(9) 0.0294(8) 0.0532(11) -0.0044(8) 0.0037(8) 0.0042(7)
C12 0.0406(10) 0.0280(9) 0.0658(13) 0.0008(8) 0.0164(9) 0.0064(7)
C13 0.0451(10) 0.0280(8) 0.0551(11) -0.0103(8) 0.0293(9) -0.0073(7)
C14 0.0465(10) 0.0407(9) 0.0340(9) -0.0128(7) 0.0180(8) -0.0128(8)
C15 0.0357(9) 0.0384(9) 0.0347(8) -0.0048(7) 0.0173(7) -0.0083(7)
C16 0.0781(14) 0.0225(8) 0.0359(9) 0.0007(7) 0.0310(9) -0.0010(8)
C17 0.0429(9) 0.0273(8) 0.0233(7) 0.0004(6) 0.0112(6) -0.0071(7)
C18 0.0405(9) 0.0362(9) 0.0308(8) 0.0094(7) 0.0093(7) -0.0050(7)
C19 0.0368(9) 0.0566(12) 0.0288(8) 0.0105(8) 0.0103(7) -0.0128(8)
C20 0.0333(9) 0.0538(11) 0.0301(8) -0.0063(7) 0.0146(7) -0.0153(8)
C21 0.0439(10) 0.0363(9) 0.0369(9) -0.0071(7) 0.0193(8) -0.0093(7)
C22 0.0409(9) 0.0577(11) 0.0242(8) 0.0126(7) 0.0130(7) 0.0217(8)
B1 0.0351(10) 0.0392(10) 0.0353(10) -0.0054(8) 0.0093(8) -0.0059(8)
F1 0.0594(7) 0.0770(9) 0.0329(6) -0.0093(6) 0.0098(5) 0.0098(6)
F2 0.0673(8) 0.0401(6) 0.0596(8) 0.0047(5) 0.0004(6) 0.0002(6)
F3 0.0369(6) 0.0948(11) 0.0588(8) 0.0004(7) 0.0083(6) -0.0127(6)
B2 0.0389(10) 0.0457(11) 0.0263(9) 0.0068(8) 0.0154(8) 0.0095(9)
F4 0.127(5) 0.075(4) 0.053(3) 0.041(2) 0.058(3) 0.051(3)
F5 0.061(3) 0.077(4) 0.049(3) -0.038(3) 0.028(2) -0.039(3)
F6 0.0270(12) 0.065(3) 0.0296(14) -0.0065(17) 0.0112(10) -0.0100(17)
F14 0.069(4) 0.091(6) 0.033(3) 0.026(4) 0.028(3) 0.044(4)
F15 0.065(5) 0.089(6) 0.079(5) -0.031(4) 0.045(4) -0.038(4)
F16 0.087(6) 0.035(3) 0.048(4) 0.005(3) 0.045(4) 0.020(4)
F24 0.075(5) 0.079(6) 0.075(5) 0.043(4) 0.056(4) 0.044(4)
F25 0.073(5) 0.069(5) 0.055(5) -0.034(4) 0.038(4) -0.040(4)
F26 0.058(4) 0.049(3) 0.057(5) 0.001(3) 0.023(3) -0.021(3)

_geom_special_details            
; 
 All esds (except the esd in the dihedral angle between two l.s. planes) 
 are estimated using the full covariance matrix.  The cell esds are taken 
 into account individually in the estimation of esds in distances, angles 
 and torsion angles; correlations between esds in cell parameters are only 
 used when they are defined by crystal symmetry.  An approximate (isotropic) 
 treatment of cell esds is used for estimating esds involving l.s. planes. 
;

loop_
_geom_bond_atom_site_label_1
_geom_bond_atom_site_label_2
_geom_bond_distance
_geom_bond_site_symmetry_2
_geom_bond_publ_flag
N1 C8 1.4659(18) . ?
N1 C1 1.4742(19) . ?
N1 C9 1.4811(19) . ?
N2 C2 1.4979(19) . ?
N2 C3 1.504(2) . ?
N2 C15 1.513(2) . ?
N2 H2 0.91(2) . ?
N3 C4 1.464(2) . ?
N3 C5 1.466(2) . ?
N3 C16 1.473(2) . ?
N4 C7 1.501(2) . ?
N4 C6 1.5032(18) . ?
N4 C22 1.5158(19) . ?
N4 H4 0.934(19) . ?
N5 C14 1.341(2) . ?
N5 C10 1.342(2) . ?
N6 C21 1.338(2) . ?
N6 C17 1.341(2) . ?
C1 C2 1.513(2) . ?
C1 H1A 0.9900 . ?
C1 H1B 0.9900 . ?
C2 H2A 0.9900 . ?
C2 H2B 0.9900 . ?
C3 C4 1.514(3) . ?
C3 H3A 0.9900 . ?
C3 H3B 0.9900 . ?
C4 H4A 0.9900 . ?
C4 H4B 0.9900 . ?
C5 C6 1.509(3) . ?
C5 H5A 0.9900 . ?
C5 H5B 0.9900 . ?
C6 H6A 0.9900 . ?
C6 H6B 0.9900 . ?
C7 C8 1.513(2) . ?
C7 H7A 0.9900 . ?
C7 H7B 0.9900 . ?
C8 H8A 0.9900 . ?
C8 H8B 0.9900 . ?
C9 C10 1.515(2) . ?
C9 H9A 0.9900 . ?
C9 H9B 0.9900 . ?
C10 C11 1.383(2) . ?
C11 C12 1.391(3) . ?
C11 H11 0.9500 . ?
C12 C13 1.371(3) . ?
C12 H12 0.9500 . ?
C13 C14 1.380(3) . ?
C13 H13 0.9500 . ?
C14 H14 0.9500 . ?
C15 B1 1.633(3) . ?
C15 H15A 0.9900 . ?
C15 H15B 0.9900 . ?
C16 C17 1.507(2) . ?
C16 H16A 0.9900 . ?
C16 H16B 0.9900 . ?
C17 C18 1.390(2) . ?
C18 C19 1.383(3) . ?
C18 H18 0.9500 . ?
C19 C20 1.377(3) . ?
C19 H19 0.9500 . ?
C20 C21 1.380(2) . ?
C20 H20 0.9500 . ?
C21 H21 0.9500 . ?
C22 B2 1.628(2) . ?
C22 H22A 0.9900 . ?
C22 H22B 0.9900 . ?
B1 F3 1.395(2) . ?
B1 F2 1.400(2) . ?
B1 F1 1.405(2) . ?
B2 F15 1.227(6) . ?
B2 F25 1.344(7) . ?
B2 F24 1.346(7) . ?
B2 F5 1.358(4) . ?
B2 F4 1.369(4) . ?
B2 F6 1.436(4) . ?
B2 F14 1.440(7) . ?
B2 F26 1.481(7) . ?
B2 F16 1.516(7) . ?

loop_
_geom_angle_atom_site_label_1
_geom_angle_atom_site_label_2
_geom_angle_atom_site_label_3
_geom_angle
_geom_angle_site_symmetry_1
_geom_angle_site_symmetry_3
_geom_angle_publ_flag
C8 N1 C1 109.88(12) . . ?
C8 N1 C9 112.54(11) . . ?
C1 N1 C9 113.25(12) . . ?
C2 N2 C3 110.77(12) . . ?
C2 N2 C15 113.09(13) . . ?
C3 N2 C15 110.99(13) . . ?
C2 N2 H2 107.9(13) . . ?
C3 N2 H2 105.1(13) . . ?
C15 N2 H2 108.6(12) . . ?
C4 N3 C5 112.50(13) . . ?
C4 N3 C16 112.52(14) . . ?
C5 N3 C16 113.25(14) . . ?
C7 N4 C6 111.27(12) . . ?
C7 N4 C22 109.71(13) . . ?
C6 N4 C22 111.51(12) . . ?
C7 N4 H4 108.3(11) . . ?
C6 N4 H4 106.7(11) . . ?
C22 N4 H4 109.2(11) . . ?
C14 N5 C10 117.48(15) . . ?
C21 N6 C17 117.71(15) . . ?
N1 C1 C2 110.99(12) . . ?
N1 C1 H1A 109.4 . . ?
C2 C1 H1A 109.4 . . ?
N1 C1 H1B 109.4 . . ?
C2 C1 H1B 109.4 . . ?
H1A C1 H1B 108.0 . . ?
N2 C2 C1 112.60(13) . . ?
N2 C2 H2A 109.1 . . ?
C1 C2 H2A 109.1 . . ?
N2 C2 H2B 109.1 . . ?
C1 C2 H2B 109.1 . . ?
H2A C2 H2B 107.8 . . ?
N2 C3 C4 112.55(13) . . ?
N2 C3 H3A 109.1 . . ?
C4 C3 H3A 109.1 . . ?
N2 C3 H3B 109.1 . . ?
C4 C3 H3B 109.1 . . ?
H3A C3 H3B 107.8 . . ?
N3 C4 C3 111.91(14) . . ?
N3 C4 H4A 109.2 . . ?
C3 C4 H4A 109.2 . . ?
N3 C4 H4B 109.2 . . ?
C3 C4 H4B 109.2 . . ?
H4A C4 H4B 107.9 . . ?
N3 C5 C6 111.83(13) . . ?
N3 C5 H5A 109.3 . . ?
C6 C5 H5A 109.3 . . ?
N3 C5 H5B 109.3 . . ?
C6 C5 H5B 109.3 . . ?
H5A C5 H5B 107.9 . . ?
N4 C6 C5 111.31(13) . . ?
N4 C6 H6A 109.4 . . ?
C5 C6 H6A 109.4 . . ?
N4 C6 H6B 109.4 . . ?
C5 C6 H6B 109.4 . . ?
H6A C6 H6B 108.0 . . ?
N4 C7 C8 111.85(12) . . ?
N4 C7 H7A 109.2 . . ?
C8 C7 H7A 109.2 . . ?
N4 C7 H7B 109.2 . . ?
C8 C7 H7B 109.2 . . ?
H7A C7 H7B 107.9 . . ?
N1 C8 C7 112.44(12) . . ?
N1 C8 H8A 109.1 . . ?
C7 C8 H8A 109.1 . . ?
N1 C8 H8B 109.1 . . ?
C7 C8 H8B 109.1 . . ?
H8A C8 H8B 107.8 . . ?
N1 C9 C10 114.99(12) . . ?
N1 C9 H9A 108.5 . . ?
C10 C9 H9A 108.5 . . ?
N1 C9 H9B 108.5 . . ?
C10 C9 H9B 108.5 . . ?
H9A C9 H9B 107.5 . . ?
N5 C10 C11 122.01(15) . . ?
N5 C10 C9 116.06(14) . . ?
C11 C10 C9 121.88(15) . . ?
C10 C11 C12 119.47(17) . . ?
C10 C11 H11 120.3 . . ?
C12 C11 H11 120.3 . . ?
C13 C12 C11 118.77(18) . . ?
C13 C12 H12 120.6 . . ?
C11 C12 H12 120.6 . . ?
C12 C13 C14 118.28(16) . . ?
C12 C13 H13 120.9 . . ?
C14 C13 H13 120.9 . . ?
N5 C14 C13 123.97(17) . . ?
N5 C14 H14 118.0 . . ?
C13 C14 H14 118.0 . . ?
N2 C15 B1 117.69(13) . . ?
N2 C15 H15A 107.9 . . ?
B1 C15 H15A 107.9 . . ?
N2 C15 H15B 107.9 . . ?
B1 C15 H15B 107.9 . . ?
H15A C15 H15B 107.2 . . ?
N3 C16 C17 112.04(13) . . ?
N3 C16 H16A 109.2 . . ?
C17 C16 H16A 109.2 . . ?
N3 C16 H16B 109.2 . . ?
C17 C16 H16B 109.2 . . ?
H16A C16 H16B 107.9 . . ?
N6 C17 C18 122.31(16) . . ?
N6 C17 C16 117.11(14) . . ?
C18 C17 C16 120.55(16) . . ?
C19 C18 C17 118.99(17) . . ?
C19 C18 H18 120.5 . . ?
C17 C18 H18 120.5 . . ?
C20 C19 C18 118.91(16) . . ?
C20 C19 H19 120.5 . . ?
C18 C19 H19 120.5 . . ?
C19 C20 C21 118.58(16) . . ?
C19 C20 H20 120.7 . . ?
C21 C20 H20 120.7 . . ?
N6 C21 C20 123.48(18) . . ?
N6 C21 H21 118.3 . . ?
C20 C21 H21 118.3 . . ?
N4 C22 B2 114.39(13) . . ?
N4 C22 H22A 108.7 . . ?
B2 C22 H22A 108.7 . . ?
N4 C22 H22B 108.7 . . ?
B2 C22 H22B 108.7 . . ?
H22A C22 H22B 107.6 . . ?
F3 B1 F2 109.26(17) . . ?
F3 B1 F1 108.25(15) . . ?
F2 B1 F1 107.01(16) . . ?
F3 B1 C15 108.53(15) . . ?
F2 B1 C15 111.75(15) . . ?
F1 B1 C15 111.96(16) . . ?
F25 B2 F24 116.1(6) . . ?
F5 B2 F4 112.4(3) . . ?
F5 B2 F6 105.5(3) . . ?
F4 B2 F6 107.0(4) . . ?
F15 B2 F14 115.5(6) . . ?
F25 B2 F26 102.9(4) . . ?
F24 B2 F26 102.3(5) . . ?
F15 B2 F16 106.5(6) . . ?
F14 B2 F16 97.3(5) . . ?
F15 B2 C22 116.4(4) . . ?
F25 B2 C22 111.0(3) . . ?
F24 B2 C22 114.2(4) . . ?
F5 B2 C22 112.3(2) . . ?
F4 B2 C22 111.3(2) . . ?
F6 B2 C22 107.9(2) . . ?
F14 B2 C22 107.1(3) . . ?
F26 B2 C22 109.1(4) . . ?
F16 B2 C22 112.4(4) . . ?

loop_
_geom_hbond_atom_site_label_D
_geom_hbond_atom_site_label_H
_geom_hbond_atom_site_label_A
_geom_hbond_distance_DH
_geom_hbond_distance_HA
_geom_hbond_distance_DA
_geom_hbond_angle_DHA
_geom_hbond_site_symmetry_A
_geom_hbond_publ_flag
N2 H2 N3 0.91(2) 2.41(2) 2.884(2) 112.6(15) . yes
N2 H2 N6 0.91(2) 2.17(2) 3.0084(19) 153.1(17) . yes
N4 H4 N3 0.934(19) 2.532(18) 2.988(2) 110.3(13) . yes

_refine_diff_density_max         0.399
_refine_diff_density_min         -0.333
_refine_diff_density_rms         0.049

_shelx_res_file                  
; 
TITL Do2py2BF3_a.res in P2(1)/c 
    Do2py2BF3_a.res 
    created by SHELXL-2018/3 at 13:09:04 on 27-Mar-2019 
CELL 0.71073 11.55780 15.08080 15.18650 90.0000 109.7893 90.0000 
ZERR 4.00 0.00080 0.00100 0.00080 0.0000 0.0020 0.0000 
LATT 1 
SYMM -X, 1/2+Y, 1/2-Z 
SFAC C  H  B  F  N 
UNIT 88  136  8  24  24 
L.S. 10 
ACTA 
BOND $H 
FMAP 2 
HTAB N2 N3 
HTAB N2 N6 
HTAB N4 N3 
PLAN 20 
DELU F4 > F26 
SIMU 0.01 F4 > F26 
SIZE 0.16 0.20 0.70 
TEMP -80.160 
WGHT    0.049900    1.692600 
FVAR       0.19494 
N1    5    0.241376    0.699894    0.251030    11.00000    0.02473    0.02097 = 
         0.02465    0.00075    0.00677    0.00005 
N2    5    0.369714    0.842405    0.391173    11.00000    0.03634    0.02668 = 
         0.02129   -0.00198    0.01160   -0.00378 
H2    2    0.337518    0.852842    0.328678    11.00000    0.03872 
N3    5    0.164170    0.952401    0.288532    11.00000    0.05510    0.02602 = 
         0.02708    0.00379    0.02331    0.00432 
N4    5    0.032917    0.815524    0.147949    11.00000    0.02751    0.03329 = 
         0.02173    0.00526    0.01140    0.00880 
H4    2    0.115966    0.830985    0.166252    11.00000    0.02999 
N5    5    0.164191    0.531691    0.097958    11.00000    0.04323    0.03613 = 
         0.02571   -0.00502    0.01311   -0.00605 
N6    5    0.334469    0.918065    0.200539    11.00000    0.05440    0.02775 = 
         0.03213   -0.00066    0.02193   -0.00455 
C1    1    0.319787    0.683033    0.348625    11.00000    0.03534    0.02233 = 
         0.03011    0.00174    0.00225    0.00205 
AFIX  23 
H1A   2    0.406015    0.674999    0.351528    11.00000   -1.20000 
H1B   2    0.292906    0.627680    0.370985    11.00000   -1.20000 
AFIX   0 
C2    1    0.312817    0.759123    0.411567    11.00000    0.03466    0.02752 = 
         0.02555    0.00221    0.00863   -0.00502 
AFIX  23 
H2A   2    0.225540    0.770737    0.403585    11.00000   -1.20000 
H2B   2    0.355333    0.741933    0.477579    11.00000   -1.20000 
AFIX   0 
C3    1    0.332592    0.921124    0.436316    11.00000    0.05314    0.02886 = 
         0.02902   -0.00675    0.01781   -0.00278 
AFIX  23 
H3A   2    0.383882    0.972681    0.432817    11.00000   -1.20000 
H3B   2    0.348517    0.907944    0.503255    11.00000   -1.20000 
AFIX   0 
C4    1    0.198305    0.945033    0.390288    11.00000    0.05731    0.03130 = 
         0.02781    0.00112    0.02463    0.00735 
AFIX  23 
H4A   2    0.146771    0.899080    0.405389    11.00000   -1.20000 
H4B   2    0.181828    1.002178    0.415878    11.00000   -1.20000 
AFIX   0 
C5    1    0.030638    0.950929    0.240847    11.00000    0.05681    0.03465 = 
         0.03345    0.00839    0.02258    0.02129 
AFIX  23 
H5A   2    0.009842    0.986240    0.182589    11.00000   -1.20000 
H5B   2   -0.010202    0.978765    0.281609    11.00000   -1.20000 
AFIX   0 
C6    1   -0.017286    0.857705    0.217174    11.00000    0.03739    0.03848 = 
         0.02762    0.00552    0.01927    0.01451 
AFIX  23 
H6A   2    0.006424    0.821621    0.275027    11.00000   -1.20000 
H6B   2   -0.108197    0.859020    0.190643    11.00000   -1.20000 
AFIX   0 
C7    1    0.023821    0.716269    0.149793    11.00000    0.02596    0.03360 = 
         0.02731   -0.00341    0.00820   -0.00241 
AFIX  23 
H7A   2    0.040704    0.691234    0.095105    11.00000   -1.20000 
H7B   2   -0.060936    0.699323    0.144764    11.00000   -1.20000 
AFIX   0 
C8    1    0.113407    0.677360    0.238532    11.00000    0.02792    0.02143 = 
         0.02750    0.00155    0.01218   -0.00349 
AFIX  23 
H8A   2    0.093079    0.699584    0.292882    11.00000   -1.20000 
H8B   2    0.104308    0.612045    0.236759    11.00000   -1.20000 
AFIX   0 
C9    1    0.286061    0.655683    0.181549    11.00000    0.02769    0.02589 = 
         0.03284   -0.00045    0.01348   -0.00083 
AFIX  23 
H9A   2    0.375759    0.665708    0.199705    11.00000   -1.20000 
H9B   2    0.246571    0.684200    0.119915    11.00000   -1.20000 
AFIX   0 
C10   1    0.261930    0.556872    0.170962    11.00000    0.02691    0.02721 = 
         0.03230   -0.00424    0.01495   -0.00010 
C11   1    0.333548    0.496490    0.234943    11.00000    0.03174    0.02945 = 
         0.05319   -0.00441    0.00369    0.00425 
AFIX  43 
H11   2    0.402748    0.516063    0.285632    11.00000   -1.20000 
AFIX   0 
C12   1    0.303422    0.406885    0.224461    11.00000    0.04064    0.02800 = 
         0.06577    0.00076    0.01640    0.00637 
AFIX  43 
H12   2    0.350275    0.364679    0.268640    11.00000   -1.20000 
AFIX   0 
C13   1    0.204874    0.380618    0.149199    11.00000    0.04511    0.02803 = 
         0.05515   -0.01030    0.02934   -0.00726 
AFIX  43 
H13   2    0.182933    0.319794    0.139292    11.00000   -1.20000 
AFIX   0 
C14   1    0.138359    0.444823    0.088194    11.00000    0.04647    0.04067 = 
         0.03403   -0.01279    0.01803   -0.01285 
AFIX  43 
H14   2    0.070134    0.426345    0.036125    11.00000   -1.20000 
AFIX   0 
C15   1    0.508161    0.836628    0.418592    11.00000    0.03573    0.03843 = 
         0.03474   -0.00475    0.01732   -0.00831 
AFIX  23 
H15A  2    0.538932    0.895754    0.408724    11.00000   -1.20000 
H15B  2    0.527274    0.795090    0.374928    11.00000   -1.20000 
AFIX   0 
C16   1    0.225138    1.027475    0.260084    11.00000    0.07814    0.02255 = 
         0.03591    0.00072    0.03099   -0.00100 
AFIX  23 
H16A  2    0.287573    1.053093    0.316215    11.00000   -1.20000 
H16B  2    0.163476    1.074045    0.231500    11.00000   -1.20000 
AFIX   0 
C17   1    0.286368    0.999892    0.191171    11.00000    0.04291    0.02726 = 
         0.02326    0.00036    0.01119   -0.00706 
C18   1    0.295635    1.058878    0.123558    11.00000    0.04050    0.03617 = 
         0.03075    0.00944    0.00928   -0.00498 
AFIX  43 
H18   2    0.261950    1.116834    0.119237    11.00000   -1.20000 
AFIX   0 
C19   1    0.354659    1.031911    0.062644    11.00000    0.03678    0.05658 = 
         0.02881    0.01048    0.01027   -0.01280 
AFIX  43 
H19   2    0.362154    1.071038    0.015844    11.00000   -1.20000 
AFIX   0 
C20   1    0.402367    0.947429    0.070958    11.00000    0.03333    0.05381 = 
         0.03012   -0.00629    0.01455   -0.01526 
AFIX  43 
H20   2    0.442571    0.926935    0.029644    11.00000   -1.20000 
AFIX   0 
C21   1    0.390534    0.893171    0.140579    11.00000    0.04394    0.03632 = 
         0.03687   -0.00712    0.01934   -0.00926 
AFIX  43 
H21   2    0.423977    0.835053    0.146229    11.00000   -1.20000 
AFIX   0 
C22   1   -0.032455    0.849146    0.049516    11.00000    0.04089    0.05768 = 
         0.02423    0.01256    0.01296    0.02173 
AFIX  23 
H22A  2   -0.045124    0.913873    0.052241    11.00000   -1.20000 
H22B  2   -0.114548    0.820964    0.025122    11.00000   -1.20000 
AFIX   0 
B1    3    0.585841    0.805102    0.525160    11.00000    0.03512    0.03925 = 
         0.03533   -0.00545    0.00935   -0.00585 
F1    4    0.543527    0.846302    0.591520    11.00000    0.05935    0.07700 = 
         0.03289   -0.00933    0.00983    0.00976 
F2    4    0.577280    0.713492    0.536429    11.00000    0.06730    0.04011 = 
         0.05965    0.00468    0.00036    0.00020 
F3    4    0.708929    0.828238    0.544814    11.00000    0.03689    0.09475 = 
         0.05883    0.00040    0.00826   -0.01267 
SAME B2 F14 F15 F16 
SAME B2 F24 F25 F26 
B2    3    0.040302    0.830122   -0.023531    11.00000    0.03887    0.04568 = 
         0.02634    0.00675    0.01540    0.00948 
PART 1 10.48 
F4    4    0.029514    0.900123   -0.083209    10.48000    0.12697    0.07466 = 
         0.05272    0.04104    0.05782    0.05103 
F5    4    0.006380    0.752064   -0.069662    10.48000    0.06071    0.07724 = 
         0.04886   -0.03840    0.02838   -0.03949 
F6    4    0.168708    0.820791    0.029613    10.48000    0.02700    0.06485 = 
         0.02959   -0.00651    0.01119   -0.01004 
PART 2 10.25 
F14   4   -0.043874    0.849184   -0.115949    10.25000    0.06905    0.09082 = 
         0.03253    0.02616    0.02811    0.04384 
F15   4    0.142913    0.863252   -0.004179    10.25000    0.06468    0.08946 = 
         0.07854   -0.03094    0.04467   -0.03809 
F16   4    0.055301    0.731909   -0.037981    10.25000    0.08729    0.03543 = 
         0.04822    0.00520    0.04545    0.02039 
PART 3 10.27 
F24   4    0.145159    0.783694    0.013189    10.27000    0.07493    0.07931 = 
         0.07491    0.04271    0.05562    0.04369 
F25   4   -0.037263    0.801131   -0.106096    10.27000    0.07308    0.06894 = 
         0.05506   -0.03357    0.03833   -0.04023 
F26   4    0.085078    0.915251   -0.048462    10.27000    0.05829    0.04945 = 
         0.05734    0.00124    0.02288   -0.02094 
PART 0 
HKLF 4 
  
  
  
  
REM  Do2py2BF3_a.res in P2(1)/c 
REM wR2 = 0.132081, GooF = S = 1.01077, Restrained GooF = 1.04225 for all data 
REM R1 = 0.051131 for 4806 Fo > 4sig(Fo) and 0.075162 for all 6459 data 
REM 387 parameters refined using 126 restraints 
  
END 
  
WGHT      0.0499      1.6926 
  
REM Highest difference peak  0.399,  deepest hole -0.333,  1-sigma level  0.049 
Q1    1   0.7138  0.7734  0.5145  11.00000  0.05    0.40 
Q2    1   0.6017  0.8635  0.5697  11.00000  0.05    0.31 
Q3    1   0.0215  0.8404  0.0204  11.00000  0.05    0.30 
Q4    1   0.0771  0.7014  0.1942  11.00000  0.05    0.27 
Q5    1   0.5405  0.8232  0.4740  11.00000  0.05    0.27 
Q6    1   0.0167  0.8986  0.0663  11.00000  0.05    0.26 
Q7    1   0.1947  0.9822  0.2763  11.00000  0.05    0.23 
Q8    1   0.2821  0.6931  0.2922  11.00000  0.05    0.22 
Q9    1   0.1782  0.6943  0.2412  11.00000  0.05    0.21 
Q10   1   0.1983  0.9596  0.3371  11.00000  0.05    0.21 
Q11   1   0.0213  0.9006  0.2392  11.00000  0.05    0.19 
Q12   1   0.2773  0.6032  0.1762  11.00000  0.05    0.19 
Q13   1   0.0345  0.7631  0.1530  11.00000  0.05    0.18 
Q14   1   0.2994  1.0319  0.1607  11.00000  0.05    0.18 
Q15   1   0.2280  1.0784  0.2866  11.00000  0.05    0.18 
Q16   1   0.2616  0.6789  0.2230  11.00000  0.05    0.17 
Q17   1   0.3439  1.0459  0.3280  11.00000  0.05    0.17 
Q18   1  -0.0008  0.8270  0.1000  11.00000  0.05    0.17 
Q19   1   0.1808  0.9068  0.2733  11.00000  0.05    0.17 
Q20   1   0.0193  0.4612  0.0119  11.00000  0.05    0.17 
;
_shelx_res_checksum              47639

_shelx_hkl_file                  
; 
   2   0   0   45.62    0.88 
   2   0   0   44.76    0.88 
   2   0   0   45.49    0.86 
   2   0   0   45.73    0.86 
   2   0   0   44.36    0.85 
   2   0   0   45.15    0.88 
  -2   0   0   44.81    0.87 
  -2   0   0   41.04    0.93 
  -2   0   0   43.83    0.97 
  -2   0   0   45.28    0.88 
  -2   0   0   44.68    0.85 
  -2   0   0   44.85    0.86 
  -3   0   0  972.10   16.01 
   3   0   0 1000.00   16.01 
   3   0   0  980.19   16.01 
  -3   0   0  990.67   15.97 
  -3   0   0  977.32   16.00 
  -4   0   0   45.98    1.08 
   4   0   0   44.69    0.99 
   4   0   0   45.73    1.01 
  -4   0   0   47.51    1.05 
   4   0   0   46.62    1.02 
   4   0   0   47.24    1.07 
   4   0   0   48.30    1.08 
   4   0   0   45.53    1.06 
  -4   0   0   47.07    1.06 
  -4   0   0   45.48    1.02 
  -4   0   0   46.55    1.00 
   5   0   0   16.27    0.66 
   5   0   0   17.04    0.67 
  -5   0   0   17.35    0.73 
   5   0   0   17.90    0.71 
   5   0   0   17.09    0.68 
  -5   0   0   16.47    0.67 
   5   0   0   16.11    0.69 
   5   0   0   16.80    0.72 
  -5   0   0   17.33    0.69 
   5   0   0   16.97    0.75 
  -5   0   0   17.18    0.77 
  -5   0   0   17.36    0.64 
  -6   0   0  168.45    3.06 
   6   0   0  166.09    3.14 
  -6   0   0  166.28    3.08 
   6   0   0  169.12    3.09 
   6   0   0  172.16    3.17 
   6   0   0  169.96    3.09 
   6   0   0  167.60    3.14 
  -6   0   0  164.86    3.15 
  -6   0   0  166.46    3.13 
   6   0   0  169.61    3.17 
  -6   0   0  168.14    3.10 
   6   0   0  169.63    3.09 
   7   0   0  113.86    2.36 
  -7   0   0  112.44    2.26 
  -7   0   0  116.08    2.30 
  -7   0   0  114.72    2.29 
   7   0   0  114.97    2.38 
   7   0   0  115.94    2.30 
  -7   0   0  114.19    2.39 
   7   0   0  115.04    2.38 
   7   0   0  116.45    2.30 
   7   0   0  113.95    2.37 
   7   0   0  112.56    2.29 
   8   0   0    7.16    0.70 
  -8   0   0    6.54    0.70 
  -8   0   0    6.60    0.68 
  -8   0   0    7.30    0.65 
   8   0   0    7.75    0.71 
  -8   0   0    5.67    0.63 
  -8   0   0    6.18    0.67 
   8   0   0    6.33    0.70 
   8   0   0    5.72    0.67 
   8   0   0    6.55    0.74 
   8   0   0    6.18    0.67 
   8   0   0    7.30    0.73 
  -9   0   0    4.32    0.65 
   9   0   0    2.57    0.41 
  -9   0   0    4.59    0.71 
   9   0   0    2.69    0.46 
   9   0   0    3.37    0.48 
   9   0   0    3.91    0.66 
   9   0   0    4.38    0.67 
   9   0   0    3.53    0.55 
  -9   0   0    4.53    0.67 
  -9   0   0    3.75    0.51 
   9   0   0    4.08    0.56 
  -9   0   0    5.03    0.72 
  -9   0   0    3.68    0.61 
 -10   0   0    1.87    0.54 
  10   0   0    1.68    0.59 
  10   0   0   -0.17    0.56 
  10   0   0    0.22    0.45 
 -10   0   0    0.46    0.36 
  10   0   0    1.00    0.45 
 -10   0   0    0.64    0.64 
 -10   0   0    0.94    0.56 
 -10   0   0    0.33    0.54 
 -10   0   0    0.96    0.35 
  10   0   0    0.63    0.44 
  10   0   0    0.86    0.58 
  11   0   0    6.62    1.09 
  11   0   0    5.38    0.69 
 -11   0   0    6.39    0.81 
 -11   0   0    6.36    0.89 
 -11   0   0    5.96    0.87 
 -11   0   0    6.15    0.91 
  11   0   0    4.86    0.61 
  11   0   0    7.11    0.88 
  11   0   0    4.18    0.60 
 -11   0   0    5.74    0.74 
 -11   0   0    6.26    0.89 
  11   0   0    6.22    0.77 
  11   0   0    6.46    0.90 
 -12   0   0    0.48    0.60 
  12   0   0    1.28    0.62 
 -12   0   0    0.66    0.46 
  12   0   0    0.45    0.70 
 -12   0   0    0.60    0.46 
 -12   0   0    0.14    0.68 
  12   0   0    2.01    0.66 
  12   0   0    0.23    0.92 
  12   0   0    1.60    0.56 
  13   0   0    3.55    1.01 
 -13   0   0    3.09    0.72 
 -13   0   0    3.22    0.93 
 -13   0   0    1.86    0.53 
  13   0   0    2.50    0.79 
  13   0   0    3.43    0.80 
  13   0   0    1.63    0.61 
 -13   0   0    1.09    0.49 
 -14   0   0    2.30    1.01 
  14   0   0    3.44    0.94 
 -14   0   0    1.22    0.59 
 -14   0   0    2.03    0.75 
  14   0   0    2.51    1.06 
  14   0   0    2.86    0.73 
   2  -1   0   74.19    1.36 
  -2  -1   0   75.16    1.34 
  -2  -1   0   76.76    1.37 
  -2  -1   0   75.24    1.33 
  -2  -1   0   73.37    1.36 
   2  -1   0   76.09    1.34 
   2  -1   0   74.01    1.33 
   2  -1   0   74.74    1.36 
  -2  -1   0   75.12    1.33 
  -2  -1   0   71.85    1.36 
   2  -1   0   75.08    1.36 
  -2  -1   0   73.71    1.34 
   2   1   0   74.98    1.36 
  -2   1   0   74.98    1.37 
  -2   1   0   74.42    1.33 
   2   1   0   76.01    1.34 
   2   1   0   74.12    1.34 
  -2   1   0   73.01    1.36 
   2   1   0   74.31    1.36 
   2   1   0   75.00    1.36 
  -2   1   0   72.72    1.36 
  -2   1   0   73.85    1.34 
  -2   1   0   73.81    1.35 
   2   1   0   74.99    1.34 
  -3  -1   0    1.07    0.27 
   3  -1   0    0.56    0.18 
   3  -1   0    1.33    0.26 
   3  -1   0    0.90    0.20 
  -3  -1   0    0.92    0.17 
   3  -1   0    0.83    0.17 
  -3  -1   0    0.63    0.19 
  -3  -1   0    0.70    0.20 
   3  -1   0    1.43    0.22 
  -3  -1   0    0.97    0.18 
   3  -1   0    1.46    0.26 
   3  -1   0    0.75    0.17 
  -3  -1   0    1.21    0.23 
   3   1   0    0.85    0.23 
  -3   1   0    1.00    0.18 
   3   1   0    1.25    0.19 
  -3   1   0    1.03    0.22 
  -3   1   0    1.03    0.24 
  -3   1   0    1.32    0.22 
   3   1   0    0.91    0.21 
  -3   1   0    1.47    0.21 
   3   1   0    0.92    0.21 
   3   1   0    1.00    0.27 
   3   1   0    0.75    0.17 
  -4  -1   0  181.92    3.18 
  -4  -1   0  179.28    3.16 
   4  -1   0  178.30    3.14 
   4  -1   0  180.03    3.19 
  -4  -1   0  177.81    3.14 
   4  -1   0  179.70    3.19 
   4  -1   0  182.06    3.20 
  -4  -1   0  179.79    3.17 
  -4  -1   0  184.06    3.14 
   4  -1   0  181.84    3.14 
  -4  -1   0  180.32    3.20 
   4  -1   0  181.98    3.15 
   4  -1   0  182.00    3.20 
   4   1   0  181.62    3.19 
   4   1   0  179.31    3.19 
   4   1   0  179.34    3.15 
   4   1   0  180.22    3.14 
  -4   1   0  177.53    3.14 
  -4   1   0  175.97    3.19 
   4   1   0  183.96    3.19 
   4   1   0  180.12    3.15 
  -4   1   0  179.24    3.18 
  -4   1   0  176.02    3.13 
  -4   1   0  178.83    3.16 
   5  -1   0  106.27    2.10 
   5  -1   0  106.95    2.04 
  -5  -1   0  109.56    2.03 
  -5  -1   0  107.44    2.07 
   5  -1   0  105.68    2.11 
   5  -1   0  107.23    2.05 
   5  -1   0  107.05    2.11 
   5  -1   0  107.73    2.05 
  -5  -1   0  103.65    2.04 
   5  -1   0  106.78    2.11 
  -5  -1   0  107.89    2.12 
  -5  -1   0  107.41    2.07 
  -5  -1   0  105.38    2.08 
  -5   1   0  102.54    2.09 
   5   1   0  104.31    2.11 
   5   1   0  107.37    2.09 
  -5   1   0  104.91    2.04 
   5   1   0  106.13    2.05 
   5   1   0  106.16    2.10 
  -5   1   0  106.03    2.06 
   5   1   0  107.39    2.05 
  -5   1   0  106.34    2.10 
  -5   1   0  105.91    2.02 
   5   1   0  107.35    2.05 
  -6  -1   0   68.16    1.61 
  -6  -1   0   71.85    1.57 
  -6  -1   0   69.48    1.54 
  -6  -1   0   69.75    1.52 
   6  -1   0   70.73    1.60 
  -6  -1   0   71.03    1.64 
   6  -1   0   71.04    1.61 
  -6  -1   0   71.05    1.48 
   6  -1   0   70.91    1.55 
   6  -1   0   71.53    1.63 
   6  -1   0   73.06    1.56 
   6  -1   0   72.11    1.63 
  -6  -1   0   72.38    1.59 
   6  -1   0   71.16    1.55 
   6   1   0   71.78    1.61 
  -6   1   0   70.17    1.61 
   6   1   0   70.34    1.64 
   6   1   0   71.77    1.56 
  -6   1   0   70.07    1.60 
  -6   1   0   71.21    1.52 
   6   1   0   72.08    1.56 
  -6   1   0   69.46    1.54 
   6   1   0   69.33    1.59 
   6   1   0   69.72    1.54 
  -6   1   0   71.44    1.56 
   7  -1   0    0.37    0.31 
  -7  -1   0    0.10    0.32 
   7  -1   0    0.40    0.39 
   7  -1   0    0.32    0.30 
  -7  -1   0    0.49    0.28 
   7  -1   0    0.49    0.41 
  -7  -1   0    0.34    0.32 
   7  -1   0    0.40    0.35 
   7  -1   0    0.54    0.34 
  -7  -1   0    0.05    0.23 
   7  -1   0    0.66    0.29 
  -7  -1   0    0.51    0.41 
  -7   1   0    0.45    0.28 
   7   1   0    0.44    0.37 
   7   1   0    0.24    0.33 
  -7   1   0    0.44    0.58 
  -7   1   0    0.38    0.33 
   7   1   0    0.48    0.29 
  -7   1   0    0.67    0.33 
   7   1   0    0.20    0.35 
  -7   1   0    0.13    0.39 
   7   1   0    0.52    0.29 
   7   1   0    0.90    0.44 
  -8  -1   0    0.98    0.49 
  -8  -1   0    1.11    0.52 
   8  -1   0    1.17    0.42 
   8  -1   0    0.57    0.35 
  -8  -1   0    1.24    0.40 
   8  -1   0    0.61    0.31 
   8  -1   0    1.23    0.44 
   8  -1   0    1.33    0.50 
  -8  -1   0    0.93    0.29 
  -8  -1   0    1.02    0.42 
  -8  -1   0    0.65    0.30 
   8  -1   0    1.09    0.50 
   8  -1   0    0.40    0.61 
   8   1   0    1.17    0.49 
  -8   1   0    0.81    0.40 
  -8   1   0    1.38    0.52 
   8   1   0    1.08    0.34 
  -8   1   0    0.65    0.30 
  -8   1   0    1.24    0.50 
  -8   1   0    0.73    0.36 
   8   1   0    0.77    0.35 
   8   1   0    1.49    0.42 
   8   1   0    1.48    0.41 
   8   1   0    1.20    0.50 
   8   1   0    0.74    0.36 
  -9  -1   0   19.73    1.09 
  -9  -1   0   19.94    0.93 
   9  -1   0   18.85    1.01 
  -9  -1   0   20.15    0.96 
   9  -1   0   19.49    0.98 
  -9  -1   0   16.94    0.97 
  -9  -1   0   18.84    0.93 
   9  -1   0   19.59    1.08 
   9  -1   0   18.62    1.04 
   9  -1   0   19.33    0.98 
  -9  -1   0   20.03    0.84 
   9  -1   0   18.08    0.94 
   9  -1   0   18.80    1.08 
   9   1   0   20.47    1.08 
   9   1   0   19.95    1.00 
  -9   1   0   19.93    0.95 
   9   1   0   18.61    1.00 
   9   1   0   17.48    1.00 
   9   1   0   20.07    0.98 
   9   1   0   18.84    0.98 
   9   1   0   18.46    0.96 
  -9   1   0   20.31    0.95 
  -9   1   0   16.96    1.05 
  -9   1   0   20.14    1.01 
  -9   1   0   18.39    0.92 
 -10  -1   0    1.27    0.38 
 -10  -1   0    1.68    0.61 
 -10  -1   0    2.56    0.65 
 -10  -1   0    1.94    0.58 
 -10  -1   0    2.49    0.57 
  10  -1   0    1.77    0.44 
  10  -1   0    1.91    0.46 
  10  -1   0    2.89    0.61 
 -10  -1   0    1.47    0.40 
  10  -1   0    2.03    0.62 
  10  -1   0    2.74    0.69 
  10  -1   0    1.44    0.50 
 -10   1   0    1.81    0.67 
  10   1   0    2.03    0.62 
  10   1   0    2.54    0.61 
 -10   1   0    1.79    0.37 
  10   1   0    1.54    0.50 
 -10   1   0    2.82    0.62 
 -10   1   0    2.41    0.58 
 -10   1   0    2.75    0.57 
  10   1   0    1.24    0.45 
  10   1   0    2.43    0.63 
 -10   1   0    1.70    0.41 
  10   1   0    1.85    0.47 
 -11  -1   0   -0.13    0.39 
 -11  -1   0   -0.06    0.38 
  11  -1   0   -0.23    0.50 
  11  -1   0   -1.43    0.70 
  11  -1   0    0.65    0.46 
 -11  -1   0   -0.52    0.56 
  11  -1   0   -0.26    0.49 
 -11  -1   0   -0.86    0.55 
  11  -1   0    0.66    0.58 
  11  -1   0    0.11    0.65 
  11  -1   0    0.29    0.68 
 -11  -1   0   -0.20    0.66 
 -11  -1   0    0.00    0.68 
 -11   1   0    0.12    0.60 
  11   1   0   -0.46    0.47 
 -11   1   0    0.05    0.40 
 -11   1   0    0.38    0.64 
 -11   1   0    0.02    0.52 
  11   1   0   -0.01    0.57 
  11   1   0   -0.63    0.47 
  11   1   0   -0.84    0.56 
  11   1   0    0.37    0.48 
 -11   1   0    0.84    0.39 
  11   1   0   -0.29    0.64 
  11   1   0    0.40    0.66 
 -11   1   0    0.94    0.76 
 -12  -1   0   -0.67    0.39 
 -12  -1   0   -0.43    0.42 
  12  -1   0    0.25    0.49 
 -12  -1   0    0.64    0.78 
 -12  -1   0   -0.36    0.61 
  12  -1   0   -0.02    0.59 
  12  -1   0    0.00    0.60 
  12  -1   0   -0.63    0.75 
  12  -1   0   -0.95    1.46 
  12   1   0    0.08    0.61 
 -12   1   0    0.46    0.64 
  12   1   0   -0.39    0.49 
 -12   1   0   -0.57    0.41 
  12   1   0    0.23    0.57 
  12   1   0    0.05    0.75 
 -12   1   0    0.93    0.76 
  13  -1   0    7.62    0.94 
  13  -1   0    5.71    0.87 
  13  -1   0    5.78    0.75 
 -13  -1   0    5.29    0.63 
 -13  -1   0    5.25    0.79 
  13  -1   0    6.08    1.07 
 -13  -1   0    7.96    1.07 
  13   1   0    5.08    0.82 
 -13   1   0    8.81    1.21 
  13   1   0    7.16    1.09 
 -13   1   0    4.93    0.63 
 -13   1   0    6.94    1.07 
  13   1   0    8.01    1.26 
 -13   1   0    6.80    1.05 
  14  -1   0    2.78    0.88 
  14  -1   0    1.08    0.92 
 -14  -1   0    0.91    0.57 
  14  -1   0    1.56    0.67 
 -14  -1   0    1.73    0.79 
 -14  -1   0    1.02    1.07 
  14   1   0    0.32    0.80 
 -14   1   0    0.21    0.57 
  14   1   0    1.28    0.70 
 -14   1   0    2.49    1.07 
  14   1   0    0.44    1.05 
 -14   1   0    1.65    0.80 
  -1  -2   0   18.77    0.42 
  -1  -2   0   17.21    0.43 
  -1  -2   0   16.18    0.49 
   1  -2   0   18.54    0.44 
  -1  -2   0   18.15    0.42 
   1  -2   0   17.11    0.42 
   1  -2   0   17.30    0.43 
   1  -2   0   17.82    0.42 
   1   2   0   18.06    0.43 
   1   2   0   17.90    0.43 
  -1   2   0   17.88    0.44 
  -1   2   0   17.84    0.43 
  -1   2   0   18.61    0.43 
   1   2   0   18.29    0.43 
  -1   2   0   17.82    0.52 
  -1   2   0   18.06    0.42 
   2  -2   0  664.79   10.93 
  -2  -2   0  665.80   10.93 
   2  -2   0  676.33   10.94 
  -2  -2   0  657.00   10.91 
   2  -2   0  673.66   10.91 
   2  -2   0  662.72   10.93 
  -2  -2   0  680.29   10.94 
   2  -2   0  689.16   10.94 
  -2  -2   0  647.71   10.89 
   2   2   0  682.45   10.91 
   2   2   0  664.78   10.93 
  -2   2   0  672.47   10.91 
   2   2   0  678.61   10.94 
   2   2   0  674.28   10.90 
  -2   2   0  670.62   10.90 
  -2   2   0  668.24   10.93 
  -2   2   0  668.57   10.94 
  -3  -2   0   30.49    0.69 
  -3  -2   0   29.27    0.72 
   3  -2   0   30.74    0.72 
  -3  -2   0   30.36    0.74 
   3  -2   0   29.62    0.74 
  -3  -2   0   30.40    0.72 
   3  -2   0   29.40    0.71 
  -3  -2   0   30.28    0.71 
  -3  -2   0   29.76    0.77 
   3  -2   0   30.64    0.76 
   3  -2   0   30.84    0.77 
   3  -2   0   31.16    0.76 
  -3  -2   0   30.59    0.76 
   3   2   0   30.66    0.73 
  -3   2   0   30.11    0.71 
  -3   2   0   30.04    0.75 
   3   2   0   30.38    0.75 
  -3   2   0   30.53    0.76 
   3   2   0   29.26    0.74 
  -3   2   0   30.09    0.72 
  -3   2   0   30.46    0.76 
  -3   2   0   30.17    0.74 
   3   2   0   30.02    0.72 
   3   2   0   31.63    0.73 
  -4  -2   0  127.58    2.27 
  -4  -2   0  125.93    2.34 
   4  -2   0  126.86    2.30 
   4  -2   0  125.56    2.34 
   4  -2   0  126.19    2.34 
  -4  -2   0  126.90    2.31 
  -4  -2   0  126.54    2.29 
  -4  -2   0  129.55    2.33 
  -4  -2   0  124.38    2.35 
  -4  -2   0  123.56    2.30 
   4  -2   0  126.55    2.35 
   4  -2   0  124.73    2.30 
   4  -2   0  130.14    2.36 
   4   2   0  127.66    2.34 
  -4   2   0  129.62    2.35 
   4   2   0  127.48    2.30 
   4   2   0  127.57    2.35 
  -4   2   0  123.62    2.33 
   4   2   0  127.05    2.34 
   4   2   0  124.11    2.29 
  -4   2   0  123.43    2.28 
   4   2   0  127.70    2.32 
  -4   2   0  124.55    2.29 
  -4   2   0  125.91    2.31 
  -4   2   0  126.01    2.35 
  -5  -2   0    1.58    0.25 
  -5  -2   0    1.38    0.34 
   5  -2   0    1.72    0.29 
   5  -2   0    1.70    0.31 
   5  -2   0    1.77    0.30 
  -5  -2   0    1.35    0.34 
  -5  -2   0    1.05    0.39 
  -5  -2   0    1.70    0.32 
   5  -2   0    1.95    0.42 
  -5  -2   0    1.62    0.40 
   5  -2   0    1.91    0.36 
   5  -2   0    1.28    0.35 
   5  -2   0    1.50    0.36 
  -5  -2   0    1.33    0.27 
  -5   2   0    1.74    0.36 
   5   2   0    1.24    0.34 
   5   2   0    1.22    0.27 
  -5   2   0    1.82    0.43 
  -5   2   0    1.57    0.30 
   5   2   0    1.55    0.40 
   5   2   0    1.07    0.32 
  -5   2   0    1.42    0.28 
  -5   2   0    1.62    0.32 
   5   2   0    1.09    0.28 
   5   2   0    1.47    0.39 
  -6  -2   0   27.65    0.96 
  -6  -2   0   26.30    0.88 
  -6  -2   0   26.17    0.91 
   6  -2   0   26.54    0.87 
   6  -2   0   27.15    0.97 
   6  -2   0   26.47    0.87 
   6  -2   0   26.42    0.95 
  -6  -2   0   26.78    0.81 
  -6  -2   0   27.12    0.89 
   6  -2   0   26.61    0.94 
  -6  -2   0   26.61    0.97 
  -6  -2   0   26.16    0.85 
   6  -2   0   26.64    0.89 
   6  -2   0   25.34    0.91 
  -6   2   0   27.59    0.97 
   6   2   0   26.76    0.88 
  -6   2   0   26.73    0.87 
  -6   2   0   27.79    0.88 
   6   2   0   26.11    0.88 
   6   2   0   27.07    0.96 
  -6   2   0   26.78    0.94 
   6   2   0   25.76    0.92 
   6   2   0   28.22    0.98 
  -6   2   0   26.51    0.84 
   6   2   0   26.68    0.88 
  -7  -2   0   14.22    0.71 
   7  -2   0   13.33    0.72 
   7  -2   0   15.44    0.79 
  -7  -2   0   15.48    0.80 
  -7  -2   0   14.11    0.83 
  -7  -2   0   14.79    0.75 
   7  -2   0   15.68    0.81 
   7  -2   0   15.03    0.74 
   7  -2   0   15.85    0.85 
   7  -2   0   14.46    0.74 
   7  -2   0   15.00    0.82 
  -7  -2   0   14.55    0.66 
  -7  -2   0   15.74    0.74 
  -7  -2   0   14.06    0.84 
  -7   2   0   15.49    0.71 
  -7   2   0   15.55    0.85 
  -7   2   0   15.11    0.74 
   7   2   0   14.55    0.76 
   7   2   0   14.84    0.79 
   7   2   0   13.80    0.74 
  -7   2   0   13.78    0.74 
   7   2   0   14.23    0.96 
   7   2   0   15.09    0.74 
  -7   2   0   14.49    0.73 
   7   2   0   14.69    0.84 
   8  -2   0   -0.23    0.43 
  -8  -2   0    0.28    0.43 
   8  -2   0   -0.14    0.32 
   8  -2   0    0.04    0.38 
  -8  -2   0    0.02    0.28 
  -8  -2   0    0.78    0.37 
  -8  -2   0    0.64    0.51 
   8  -2   0   -0.27    0.33 
  -8  -2   0    0.25    0.40 
  -8  -2   0    0.49    0.30 
   8  -2   0   -0.49    0.46 
   8  -2   0    0.32    0.42 
   8  -2   0    0.37    0.33 
   8   2   0    0.37    0.43 
  -8   2   0   -0.09    0.33 
   8   2   0   -0.08    0.34 
   8   2   0    0.13    0.32 
  -8   2   0    0.00    0.43 
   8   2   0    0.29    0.49 
  -8   2   0    0.16    0.31 
  -8   2   0    0.18    0.47 
   8   2   0    0.48    0.42 
  -8   2   0   -0.39    0.39 
   8   2   0    0.28    0.39 
  -9  -2   0    2.10    0.38 
   9  -2   0    2.47    0.53 
  -9  -2   0    1.93    0.50 
  -9  -2   0    2.62    0.53 
   9  -2   0    2.31    0.57 
  -9  -2   0    3.21    0.63 
   9  -2   0    1.63    0.39 
  -9  -2   0    2.68    0.57 
   9  -2   0    1.74    0.42 
   9  -2   0    2.27    0.54 
  -9  -2   0    1.42    0.37 
   9  -2   0    2.07    0.60 
   9  -2   0    1.95    0.45 
   9   2   0    2.69    0.63 
   9   2   0    2.22    0.54 
   9   2   0    1.29    0.43 
   9   2   0    1.35    0.40 
  -9   2   0    2.13    0.40 
  -9   2   0    2.62    0.56 
   9   2   0    2.10    0.43 
   9   2   0    1.73    0.48 
  -9   2   0    2.20    0.45 
  -9   2   0    1.90    0.51 
   9   2   0    2.27    0.54 
  -9   2   0    2.29    0.55 
  10  -2   0    0.89    0.45 
 -10  -2   0    1.07    0.60 
  10  -2   0    1.54    0.67 
  10  -2   0    0.82    0.49 
  10  -2   0    0.73    0.42 
 -10  -2   0    0.82    0.67 
  10  -2   0    1.15    0.57 
 -10  -2   0    0.49    0.89 
  10  -2   0    0.82    0.60 
 -10  -2   0    1.29    0.39 
 -10  -2   0    1.04    0.39 
  10  -2   0    0.71    0.67 
 -10  -2   0    0.93    0.51 
  10   2   0    0.64    0.51 
 -10   2   0    0.89    0.61 
  10   2   0    1.56    0.60 
 -10   2   0    1.88    0.55 
 -10   2   0    1.36    0.41 
 -10   2   0    0.38    0.63 
  10   2   0    1.15    0.70 
  10   2   0    0.59    0.64 
 -10   2   0    2.62    0.70 
  10   2   0    1.62    0.47 
  10   2   0    0.89    0.48 
  10   2   0    1.16    0.46 
  11  -2   0    2.11    0.78 
  11  -2   0    2.75    0.69 
 -11  -2   0    2.65    0.64 
 -11  -2   0    2.89    0.75 
 -11  -2   0    2.15    0.57 
  11  -2   0    2.32    0.52 
 -11  -2   0    2.24    0.44 
  11  -2   0    2.18    0.57 
  11  -2   0    4.11    0.71 
 -11  -2   0    3.10    0.76 
 -11  -2   0    2.79    0.47 
  11  -2   0    2.85    0.60 
  11  -2   0    2.84    0.65 
 -11   2   0    2.28    0.47 
 -11   2   0    3.95    0.77 
  11   2   0    2.70    0.57 
  11   2   0    2.94    0.55 
  11   2   0    3.10    0.76 
 -11   2   0    2.36    0.71 
 -11   2   0    1.82    0.41 
  11   2   0    3.18    0.61 
 -11   2   0    3.13    0.61 
  11   2   0    2.42    0.73 
 -11   2   0    2.58    0.67 
  11   2   0    2.87    0.65 
 -12  -2   0    0.94    0.65 
  12  -2   0    1.13    0.51 
 -12  -2   0    0.11    0.46 
  12  -2   0    1.00    0.69 
  12  -2   0    1.11    0.80 
  12  -2   0    0.02    0.63 
 -12  -2   0    0.58    0.46 
 -12  -2   0    1.17    0.79 
  12   2   0    1.04    0.56 
 -12   2   0    0.83    0.63 
 -12   2   0    0.68    0.42 
  12   2   0    0.82    0.80 
  12   2   0    0.50    0.62 
 -12   2   0    0.43    0.44 
 -12   2   0    0.43    0.75 
 -13  -2   0   -0.22    0.69 
 -13  -2   0   -0.54    0.46 
  13  -2   0   -1.96    0.83 
  13  -2   0   -0.49    0.54 
  13  -2   0   -0.89    0.71 
 -13  -2   0   -0.01    0.87 
 -13   2   0    0.11    0.51 
  13   2   0    0.40    0.66 
 -13   2   0   -0.26    0.48 
  13   2   0   -1.74    0.76 
  13   2   0    0.03    0.59 
 -13   2   0   -0.25    0.84 
 -13   2   0   -0.40    0.70 
  14  -2   0   -0.16    0.65 
 -14  -2   0    2.90    0.86 
  14  -2   0    0.94    1.01 
 -14  -2   0    2.05    0.59 
  14  -2   0    1.19    0.79 
 -14  -2   0    1.32    0.98 
  14   2   0    0.94    0.95 
 -14   2   0    0.35    1.04 
 -14   2   0    1.21    0.80 
 -14   2   0    0.37    0.56 
  14   2   0    1.81    0.72 
  14   2   0    0.17    0.87 
   0  -3   0    0.17    0.19 
   0  -3   0    0.28    0.20 
   0  -3   0    0.06    0.18 
   0  -3   0    0.27    0.16 
   0  -3   0    0.15    0.13 
   0  -3   0   -0.03    0.15 
   0   3   0    0.24    0.13 
   0   3   0    0.05    0.13 
   0   3   0    0.17    0.17 
   0   3   0    0.16    0.17 
   0   3   0    0.16    0.14 
   0   3   0    0.26    0.21 
   0   3   0    0.12    0.19 
  -1  -3   0    3.52    0.32 
  -1  -3   0    3.03    0.32 
   1  -3   0    3.70    0.31 
  -1  -3   0    2.92    0.28 
   1  -3   0    3.12    0.28 
   1  -3   0    3.18    0.31 
   1  -3   0    3.15    0.30 
   1  -3   0    3.67    0.31 
   1  -3   0    3.51    0.36 
  -1  -3   0    3.40    0.28 
   1  -3   0    3.08    0.28 
  -1  -3   0    2.88    0.30 
  -1   3   0    2.84    0.31 
   1   3   0    3.02    0.31 
  -1   3   0    4.24    0.30 
  -1   3   0    2.40    0.30 
   1   3   0    2.69    0.29 
  -1   3   0    3.61    0.33 
   1   3   0    3.72    0.30 
  -1   3   0    3.24    0.30 
   1   3   0    3.00    0.32 
   1   3   0    2.56    0.29 
  -1   3   0    3.19    0.32 
   1   3   0    3.62    0.27 
  -1   3   0    3.30    0.30 
   1   3   0    3.18    0.31 
  -2  -3   0   77.64    1.42 
   2  -3   0   78.76    1.43 
   2  -3   0   77.47    1.46 
   2  -3   0   75.11    1.43 
  -2  -3   0   78.64    1.43 
   2  -3   0   75.11    1.46 
   2  -3   0   77.27    1.46 
  -2  -3   0   77.74    1.46 
   2  -3   0   78.11    1.46 
  -2  -3   0   77.44    1.44 
  -2  -3   0   77.35    1.47 
  -2  -3   0   77.52    1.44 
   2   3   0   76.90    1.43 
   2   3   0   80.78    1.45 
   2   3   0   76.89    1.46 
  -2   3   0   78.12    1.47 
  -2   3   0   77.57    1.45 
  -2   3   0   76.74    1.43 
   2   3   0   76.93    1.45 
  -2   3   0   76.25    1.43 
   2   3   0   77.01    1.46 
  -2   3   0   77.53    1.47 
  -2   3   0   76.87    1.43 
  -2   3   0   77.09    1.47 
   2   3   0   75.63    1.42 
   3  -3   0  153.80    2.70 
   3  -3   0  152.04    2.65 
   3  -3   0  154.85    2.70 
  -3  -3   0  150.35    2.69 
  -3  -3   0  147.39    2.62 
   3  -3   0  149.63    2.68 
   3  -3   0  148.80    2.64 
  -3  -3   0  151.79    2.70 
  -3  -3   0  148.71    2.65 
  -3  -3   0  153.26    2.64 
  -3  -3   0  150.35    2.65 
   3  -3   0  151.45    2.68 
  -3   3   0  150.78    2.70 
  -3   3   0  151.57    2.64 
  -3   3   0  148.65    2.68 
   3   3   0  148.24    2.64 
   3   3   0  155.20    2.66 
   3   3   0  150.11    2.64 
  -3   3   0  148.60    2.66 
   3   3   0  150.03    2.69 
  -3   3   0  144.19    2.64 
   3   3   0  151.40    2.69 
  -3   3   0  152.85    2.70 
   3   3   0  151.49    2.67 
   4  -3   0   91.24    1.81 
  -4  -3   0   90.76    1.79 
   4  -3   0   90.33    1.75 
  -4  -3   0   90.51    1.73 
   4  -3   0   90.23    1.79 
   4  -3   0   90.27    1.81 
  -4  -3   0   90.36    1.76 
  -4  -3   0   89.13    1.79 
  -4  -3   0   91.42    1.81 
  -4  -3   0   91.03    1.74 
  -4  -3   0   91.30    1.77 
   4  -3   0   90.52    1.76 
   4  -3   0   90.30    1.80 
  -4   3   0   91.84    1.82 
  -4   3   0   90.93    1.77 
   4   3   0   89.75    1.79 
  -4   3   0   87.67    1.75 
  -4   3   0   90.13    1.79 
  -4   3   0   90.78    1.74 
   4   3   0   91.57    1.76 
   4   3   0   92.90    1.76 
   4   3   0   92.56    1.78 
   4   3   0   89.91    1.80 
  -5  -3   0   11.59    0.64 
  -5  -3   0   10.54    0.62 
   5  -3   0   11.44    0.69 
   5  -3   0   10.42    0.60 
  -5  -3   0    9.52    0.71 
   5  -3   0   12.24    0.70 
  -5  -3   0   12.63    0.67 
   5  -3   0   11.43    0.68 
   5  -3   0   12.01    0.67 
  -5  -3   0    9.71    0.58 
   5  -3   0   11.29    0.62 
  -5  -3   0   11.14    0.63 
  -5  -3   0   11.71    0.57 
   5   3   0   10.78    0.61 
  -5   3   0   12.25    0.65 
  -5   3   0   11.43    0.58 
   5   3   0   10.74    0.61 
  -5   3   0   11.16    0.67 
   5   3   0   11.76    0.65 
  -5   3   0   11.25    0.62 
   5   3   0   10.41    0.62 
  -5   3   0   10.21    0.64 
  -5   3   0   11.80    0.65 
   5   3   0   10.89    0.72 
   6  -3   0    5.04    0.59 
   6  -3   0    4.68    0.58 
  -6  -3   0    5.54    0.57 
   6  -3   0    5.22    0.55 
  -6  -3   0    5.48    0.58 
  -6  -3   0    5.54    0.51 
   6  -3   0    5.21    0.64 
   6  -3   0    5.59    0.58 
  -6  -3   0    4.38    0.52 
  -6  -3   0    6.11    0.59 
   6  -3   0    5.25    0.61 
  -6  -3   0    5.41    0.60 
   6  -3   0    6.72    0.57 
  -6  -3   0    5.00    0.60 
   6   3   0    5.21    0.58 
   6   3   0    5.09    0.57 
   6   3   0    4.30    0.57 
  -6   3   0    4.93    0.59 
  -6   3   0    5.13    0.56 
  -6   3   0    5.27    0.53 
  -6   3   0    6.62    0.60 
   6   3   0    4.94    0.56 
   6   3   0    4.76    0.67 
  -6   3   0    5.24    0.56 
  -7  -3   0   14.48    0.82 
   7  -3   0   14.86    0.75 
   7  -3   0   14.70    0.78 
  -7  -3   0   15.47    0.73 
  -7  -3   0   15.02    0.76 
  -7  -3   0   14.79    0.80 
   7  -3   0   14.23    0.74 
  -7  -3   0   15.83    0.76 
  -7  -3   0   15.92    0.81 
   7  -3   0   16.02    0.79 
   7  -3   0   15.67    0.85 
   7  -3   0   16.03    0.77 
   7   3   0   15.18    0.76 
  -7   3   0   15.22    0.83 
  -7   3   0   13.96    0.72 
  -7   3   0   16.73    0.77 
   7   3   0   15.86    0.74 
   7   3   0   15.61    0.76 
  -7   3   0   16.16    0.81 
  -7   3   0   16.39    0.76 
   7   3   0   14.53    0.78 
   8  -3   0    4.83    0.61 
  -8  -3   0    4.51    0.72 
  -8  -3   0    5.80    0.80 
  -8  -3   0    4.01    0.57 
   8  -3   0    4.88    0.71 
  -8  -3   0    4.71    0.54 
   8  -3   0    3.65    0.51 
   8  -3   0    4.25    0.59 
   8  -3   0    2.77    0.40 
  -8  -3   0    4.51    0.68 
  -8  -3   0    4.95    0.53 
   8  -3   0    4.67    0.75 
  -8  -3   0    4.28    0.60 
   8  -3   0    4.67    0.55 
  -8   3   0    4.87    0.62 
  -8   3   0    4.82    0.61 
   8   3   0    4.77    0.61 
   8   3   0    2.98    0.52 
   8   3   0    4.36    0.52 
   8   3   0    3.22    0.45 
   8   3   0    3.68    0.48 
  -8   3   0    3.36    0.42 
  -8   3   0    3.75    0.47 
  -8   3   0    3.78    0.45 
  -9  -3   0    4.10    0.61 
   9  -3   0    2.35    0.42 
   9  -3   0    3.28    0.47 
  -9  -3   0    3.42    0.54 
  -9  -3   0    4.90    0.73 
  -9  -3   0    2.26    0.37 
   9  -3   0    3.44    0.53 
  -9  -3   0    3.30    0.50 
  -9  -3   0    5.98    0.81 
   9  -3   0    4.21    0.59 
   9  -3   0    3.25    0.59 
   9  -3   0    3.08    0.54 
   9  -3   0    3.66    0.60 
  -9   3   0    3.37    0.55 
   9   3   0    4.18    0.63 
  -9   3   0    3.71    0.61 
   9   3   0    3.61    0.60 
  -9   3   0    4.91    0.72 
   9   3   0    3.72    0.58 
  -9   3   0    2.88    0.59 
   9   3   0    3.44    0.55 
  -9   3   0    3.13    0.50 
   9   3   0    2.62    0.48 
  10  -3   0    7.26    0.88 
  10  -3   0    7.85    0.93 
 -10  -3   0    8.28    0.89 
 -10  -3   0    8.82    1.07 
 -10  -3   0    7.06    0.76 
  10  -3   0    8.34    0.91 
 -10  -3   0    8.32    1.20 
 -10  -3   0    9.01    0.96 
  10  -3   0    9.11    1.07 
  10  -3   0    6.73    0.93 
  10  -3   0    8.40    1.08 
  10  -3   0    9.12    1.02 
 -10  -3   0    9.23    0.85 
 -10   3   0    9.00    0.83 
 -10   3   0    8.66    0.95 
 -10   3   0   10.37    1.06 
  10   3   0   10.32    0.91 
  10   3   0    6.02    0.91 
  10   3   0    7.78    1.06 
 -10   3   0    7.42    0.87 
  10   3   0    9.35    1.05 
  10   3   0    7.12    1.00 
 -11  -3   0    9.43    0.92 
  11  -3   0    9.11    1.06 
 -11  -3   0    9.84    1.25 
  11  -3   0   10.46    1.03 
 -11  -3   0    7.74    0.86 
 -11  -3   0    8.99    1.01 
  11  -3   0    9.17    1.02 
  11  -3   0   10.84    1.03 
 -11  -3   0    8.15    1.02 
  11  -3   0    8.74    1.12 
  11  -3   0    9.06    1.20 
  11  -3   0    9.35    1.24 
 -11  -3   0   11.13    0.99 
  11   3   0   11.15    1.00 
  11   3   0    9.36    1.11 
 -11   3   0    9.10    1.03 
  11   3   0    8.17    1.20 
 -11   3   0    9.07    1.09 
 -11   3   0   10.84    0.96 
  11   3   0   10.11    1.05 
  11   3   0   12.24    1.17 
 -11   3   0   10.00    1.04 
 -11   3   0    9.80    1.02 
  12  -3   0    0.46    0.53 
  12  -3   0   -0.15    0.63 
 -12  -3   0   -0.33    0.77 
 -12  -3   0   -0.07    0.44 
 -12  -3   0    0.52    0.65 
  12  -3   0    0.97    0.78 
  12  -3   0   -1.03    0.57 
 -12   3   0    1.15    0.77 
  12   3   0    0.66    0.57 
  12   3   0   -0.96    0.76 
  12   3   0    0.51    0.56 
 -12   3   0   -0.40    0.44 
 -12   3   0    0.04    0.40 
 -12   3   0    1.43    0.66 
  13  -3   0   -0.05    0.73 
 -13  -3   0    0.06    0.73 
  13  -3   0    1.07    0.80 
  13  -3   0   -0.15    0.54 
 -13  -3   0   -0.01    0.50 
 -13  -3   0   -0.12    0.79 
 -13   3   0    1.71    0.89 
 -13   3   0    0.31    0.48 
 -13   3   0   -0.13    0.73 
  13   3   0    0.85    0.75 
  13   3   0    0.67    0.64 
 -13   3   0   -0.38    0.49 
  13   3   0    0.55    0.85 
  14  -3   0    3.01    0.74 
 -14  -3   0    4.35    0.92 
 -14  -3   0    3.41    0.65 
  14  -3   0    6.37    0.99 
 -14  -3   0    4.43    1.18 
  14  -3   0    6.28    1.20 
  14   3   0    6.30    1.19 
 -14   3   0    3.73    0.70 
  14   3   0    5.59    0.86 
 -14   3   0    6.43    0.96 
   0  -4   0   28.55    0.68 
   0  -4   0   27.33    0.68 
   0  -4   0   27.25    0.68 
   0  -4   0   28.57    0.67 
   0  -4   0   27.50    0.66 
   0  -4   0   27.70    0.71 
   0  -4   0   28.54    0.65 
   0   4   0   28.39    0.68 
   0   4   0   29.41    0.67 
   0   4   0   28.47    0.65 
   0   4   0   27.65    0.65 
   0   4   0   27.61    0.68 
   0   4   0   27.65    0.68 
   0   4   0   27.57    0.71 
   1  -4   0    9.48    0.41 
   1  -4   0    9.49    0.43 
  -1  -4   0    8.81    0.43 
  -1  -4   0    9.00    0.45 
  -1  -4   0    9.09    0.41 
   1  -4   0    9.08    0.45 
   1  -4   0    8.87    0.38 
  -1  -4   0    9.19    0.39 
   1  -4   0    9.28    0.38 
  -1  -4   0    9.09    0.41 
  -1  -4   0    9.09    0.45 
  -1  -4   0    9.26    0.37 
   1  -4   0    9.16    0.42 
   1  -4   0    9.17    0.40 
   1   4   0    9.02    0.44 
  -1   4   0    9.09    0.38 
  -1   4   0    9.08    0.42 
  -1   4   0    9.46    0.43 
  -1   4   0    9.17    0.39 
   1   4   0    8.48    0.38 
   1   4   0    9.66    0.42 
   1   4   0    8.82    0.46 
  -1   4   0    8.88    0.43 
   1   4   0    9.02    0.38 
   1   4   0    9.39    0.39 
   1   4   0    8.46    0.41 
  -1   4   0    8.73    0.42 
   2  -4   0   70.93    1.36 
   2  -4   0   69.66    1.36 
   2  -4   0   69.75    1.39 
  -2  -4   0   69.49    1.37 
  -2  -4   0   71.30    1.36 
  -2  -4   0   70.20    1.35 
   2  -4   0   70.89    1.38 
   2  -4   0   71.76    1.39 
   2  -4   0   72.15    1.42 
   2  -4   0   72.40    1.38 
  -2  -4   0   71.01    1.40 
  -2  -4   0   69.80    1.40 
  -2  -4   0   71.02    1.37 
  -2   4   0   69.86    1.36 
   2   4   0   71.28    1.38 
  -2   4   0   71.23    1.40 
   2   4   0   69.68    1.40 
  -2   4   0   71.35    1.36 
  -2   4   0   68.82    1.37 
  -2   4   0   70.47    1.42 
   2   4   0   70.94    1.39 
   2   4   0   71.87    1.40 
   2   4   0   69.69    1.35 
  -2   4   0   70.90    1.39 
  -2   4   0   71.26    1.36 
   2   4   0   71.52    1.37 
   2   4   0   68.86    1.35 
   3  -4   0    0.60    0.27 
  -3  -4   0    1.06    0.22 
   3  -4   0    0.53    0.27 
  -3  -4   0    0.72    0.25 
  -3  -4   0    0.39    0.29 
   3  -4   0    0.75    0.22 
  -3  -4   0    0.72    0.29 
  -3  -4   0    0.72    0.19 
   3  -4   0    0.52    0.24 
  -3  -4   0    0.53    0.24 
   3  -4   0    0.91    0.23 
   3  -4   0    0.47    0.23 
  -3   4   0    0.83    0.25 
  -3   4   0    0.82    0.28 
  -3   4   0    0.84    0.24 
   3   4   0    0.63    0.26 
   3   4   0    0.66    0.29 
  -3   4   0    0.63    0.22 
   3   4   0    0.79    0.28 
   3   4   0    0.74    0.19 
  -3   4   0    0.82    0.20 
   3   4   0    0.67    0.21 
   3   4   0    0.94    0.25 
  -3   4   0    0.81    0.31 
  -3   4   0    0.59    0.22 
  -4  -4   0    0.17    0.25 
  -4  -4   0    0.99    0.35 
   4  -4   0    0.62    0.27 
  -4  -4   0    0.48    0.26 
  -4  -4   0    0.50    0.27 
   4  -4   0    0.76    0.25 
  -4  -4   0    0.54    0.35 
  -4  -4   0    0.05    0.30 
   4  -4   0    0.66    0.35 
   4  -4   0    0.76    0.32 
   4  -4   0    0.95    0.38 
   4  -4   0    0.46    0.25 
  -4  -4   0    0.42    0.22 
  -4   4   0    0.39    0.30 
  -4   4   0    0.39    0.34 
  -4   4   0    0.68    0.30 
  -4   4   0    0.41    0.22 
   4   4   0    0.63    0.25 
  -4   4   0    0.51    0.27 
   4   4   0    0.08    0.27 
   4   4   0    0.29    0.34 
  -4   4   0    0.62    0.26 
   4   4   0    0.64    0.35 
  -4   4   0    0.85    0.39 
   4   4   0    0.53    0.25 
   4   4   0    0.29    0.30 
  -5  -4   0   14.08    0.67 
  -5  -4   0   13.39    0.68 
  -5  -4   0   14.71    0.70 
  -5  -4   0   12.65    0.69 
   5  -4   0   13.79    0.75 
   5  -4   0   13.40    0.70 
  -5  -4   0   13.09    0.60 
  -5  -4   0   13.05    0.66 
  -5  -4   0   12.42    0.63 
   5  -4   0   13.41    0.68 
   5  -4   0   13.41    0.67 
   5  -4   0   14.11    0.64 
   5  -4   0   14.64    0.70 
  -5   4   0   13.49    0.63 
  -5   4   0   13.60    0.66 
  -5   4   0   13.60    0.71 
   5   4   0   13.16    0.67 
  -5   4   0   13.76    0.69 
  -5   4   0   13.30    0.66 
   5   4   0   13.61    0.70 
   5   4   0   14.21    0.68 
   5   4   0   12.38    0.65 
  -5   4   0   13.49    0.66 
   5   4   0   13.81    0.66 
  -6  -4   0    0.07    0.32 
   6  -4   0    0.27    0.28 
  -6  -4   0    0.46    0.35 
   6  -4   0   -0.05    0.34 
  -6  -4   0   -0.05    0.26 
  -6  -4   0    0.14    0.24 
  -6  -4   0   -0.24    0.40 
   6  -4   0    0.29    0.40 
  -6  -4   0    0.36    0.55 
   6  -4   0   -0.09    0.36 
   6  -4   0    0.24    0.28 
  -6  -4   0   -0.13    0.25 
   6   4   0    0.03    0.59 
  -6   4   0    0.02    0.31 
  -6   4   0   -0.08    0.49 
   6   4   0   -0.32    0.40 
  -6   4   0    0.02    0.26 
   6   4   0    0.01    0.31 
  -6   4   0    0.10    0.38 
  -6   4   0    0.32    0.29 
   6   4   0    0.14    0.35 
  -7  -4   0    3.49    0.53 
  -7  -4   0    3.61    0.62 
  -7  -4   0    3.36    0.51 
   7  -4   0    2.91    0.49 
   7  -4   0    3.13    0.45 
   7  -4   0    2.42    0.39 
   7  -4   0    4.47    0.66 
   7  -4   0    3.24    0.50 
   7  -4   0    3.67    0.58 
  -7  -4   0    2.84    0.39 
  -7  -4   0    4.37    0.62 
   7  -4   0    3.26    0.46 
  -7  -4   0    3.49    0.49 
  -7  -4   0    3.50    0.45 
   7   4   0    3.37    0.50 
  -7   4   0    3.83    0.57 
  -7   4   0    4.08    0.60 
   7   4   0    2.95    0.40 
  -7   4   0    4.66    0.62 
  -7   4   0    2.63    0.39 
   7   4   0    3.51    0.49 
   7   4   0    3.75    0.48 
   7   4   0    3.67    0.47 
  -7   4   0    3.58    0.49 
  -8  -4   0    0.82    0.40 
  -8  -4   0    0.34    0.31 
   8  -4   0    0.98    0.53 
   8  -4   0    0.73    0.44 
   8  -4   0    0.61    0.36 
  -8  -4   0    0.53    0.33 
   8  -4   0    0.26    0.33 
  -8  -4   0    0.19    0.34 
  -8  -4   0    0.92    0.53 
   8  -4   0    0.41    0.34 
   8  -4   0    0.91    0.42 
  -8  -4   0    0.79    0.47 
   8  -4   0    0.30    0.46 
  -8  -4   0    0.46    0.40 
   8   4   0    0.91    0.44 
   8   4   0    0.96    0.40 
  -8   4   0    0.35    0.33 
  -8   4   0    1.21    0.45 
   8   4   0    0.44    0.45 
   8   4   0    0.69    0.50 
  -8   4   0    0.67    0.39 
  -8   4   0    0.17    0.49 
  -8   4   0    1.05    0.47 
   8   4   0    0.65    0.41 
  -9  -4   0    1.19    0.50 
  -9  -4   0    0.41    0.54 
   9  -4   0    1.53    0.61 
  -9  -4   0    0.80    0.43 
   9  -4   0    0.58    0.40 
   9  -4   0    0.79    0.39 
   9  -4   0    0.88    0.55 
  -9  -4   0    1.65    0.60 
  -9  -4   0   -0.38    0.42 
   9  -4   0    0.62    0.53 
  -9  -4   0    0.44    0.37 
   9  -4   0    0.42    0.48 
  -9  -4   0    0.19    0.34 
   9  -4   0    0.59    0.45 
  -9   4   0    0.49    0.53 
   9   4   0    0.64    0.48 
   9   4   0    0.90    0.44 
  -9   4   0    0.12    0.51 
   9   4   0    1.51    0.60 
  -9   4   0    1.28    0.52 
   9   4   0    1.18    0.58 
  -9   4   0    0.21    0.41 
   9   4   0    0.54    0.50 
  -9   4   0    0.98    0.39 
  10  -4   0    1.12    0.42 
  10  -4   0    1.33    0.53 
  10  -4   0    1.77    0.70 
 -10  -4   0    2.20    0.71 
  10  -4   0    1.16    0.46 
 -10  -4   0    1.95    0.59 
 -10  -4   0    2.14    0.44 
 -10  -4   0    1.45    0.53 
 -10  -4   0    1.51    0.42 
  10  -4   0    1.87    0.60 
 -10  -4   0    2.17    0.66 
  10  -4   0    1.73    0.60 
  10   4   0    2.22    0.58 
 -10   4   0    1.98    0.45 
  10   4   0    3.10    0.59 
 -10   4   0    1.60    0.70 
 -10   4   0    1.52    0.52 
  10   4   0    0.75    0.52 
 -10   4   0    1.48    0.54 
  10   4   0    2.34    0.65 
 -10   4   0    1.57    0.61 
  11  -4   0    0.80    0.60 
  11  -4   0    1.56    0.74 
 -11  -4   0    1.39    0.61 
  11  -4   0    0.60    0.57 
 -11  -4   0    0.79    0.80 
 -11  -4   0    0.79    0.68 
 -11  -4   0    0.53    0.40 
  11  -4   0    0.64    0.51 
  11  -4   0    1.03    0.65 
  11  -4   0    0.59    0.46 
 -11  -4   0    1.08    0.67 
 -11   4   0    0.00    0.73 
 -11   4   0    1.05    0.55 
  11   4   0    1.25    0.79 
  11   4   0    1.04    0.54 
 -11   4   0    0.82    0.57 
 -11   4   0    1.01    0.76 
  11   4   0    1.38    0.68 
 -12  -4   0    7.63    1.01 
 -12  -4   0    9.04    1.09 
 -12  -4   0    6.98    0.96 
  12  -4   0    7.63    1.10 
  12  -4   0    6.97    0.96 
  12  -4   0    4.88    0.81 
  12   4   0    8.69    1.07 
 -12   4   0    7.26    1.07 
  12   4   0    7.76    1.14 
 -12   4   0    7.24    1.04 
  13  -4   0   -0.59    0.79 
 -13  -4   0    0.54    0.69 
 -13  -4   0    0.99    0.92 
  13  -4   0    0.52    0.71 
 -13  -4   0    0.38    0.59 
  13  -4   0   -0.55    0.54 
 -13   4   0    0.36    0.51 
 -13   4   0   -0.26    0.71 
  13   4   0   -0.47    0.61 
  13   4   0    1.07    0.68 
  13   4   0    2.17    0.97 
 -13   4   0   -0.01    0.48 
  14  -4   0    1.18    0.69 
 -14  -4   0    2.53    0.83 
  14  -4   0    0.72    0.89 
  14  -4   0    0.09    1.07 
 -14  -4   0   -0.65    0.56 
 -14  -4   0    1.83    1.09 
 -14   4   0    2.62    0.86 
  14   4   0    0.54    1.05 
  14   4   0   -0.25    0.76 
 -14   4   0   -1.12    1.08 
  14   4   0    0.63    0.79 
   0  -5   0   -0.04    0.19 
   0  -5   0    0.20    0.24 
   0  -5   0   -0.06    0.22 
   0  -5   0    0.09    0.18 
   0  -5   0    0.02    0.18 
   0  -5   0    0.09    0.17 
   0  -5   0   -0.12    0.15 
   0  -5   0    0.21    0.21 
   0   5   0   -0.05    0.17 
   0   5   0    0.14    0.17 
   0   5   0   -0.11    0.20 
   0   5   0    0.08    0.19 
   0   5   0    0.07    0.16 
   0   5   0   -0.08    0.24 
   0   5   0   -0.08    0.24 
   1  -5   0   35.34    0.84 
   1  -5   0   35.91    0.85 
   1  -5   0   36.10    0.87 
  -1  -5   0   34.63    0.82 
   1  -5   0   35.66    0.85 
  -1  -5   0   35.19    0.86 
   1  -5   0   35.95    0.82 
  -1  -5   0   35.82    0.84 
  -1  -5   0   36.14    0.83 
   1  -5   0   36.85    0.90 
   1  -5   0   36.87    0.87 
  -1  -5   0   36.50    0.88 
  -1  -5   0   35.76    0.85 
   1  -5   0   36.78    0.87 
  -1  -5   0   36.09    0.87 
   1   5   0   36.00    0.88 
   1   5   0   36.53    0.87 
   1   5   0   36.72    0.84 
  -1   5   0   35.59    0.82 
   1   5   0   36.05    0.83 
  -1   5   0   36.59    0.88 
   1   5   0   35.92    0.82 
   1   5   0   36.21    0.88 
  -1   5   0   35.44    0.88 
  -1   5   0   36.74    0.83 
  -1   5   0   36.08    0.87 
  -1   5   0   36.75    0.84 
   1   5   0   36.58    0.86 
   2  -5   0   25.20    0.71 
   2  -5   0   24.31    0.76 
   2  -5   0   25.20    0.71 
   2  -5   0   24.87    0.73 
   2  -5   0   24.75    0.70 
   2  -5   0   24.52    0.68 
   2  -5   0   25.10    0.69 
  -2  -5   0   24.51    0.70 
  -2  -5   0   24.66    0.67 
  -2  -5   0   24.87    0.73 
  -2  -5   0   24.16    0.68 
  -2  -5   0   25.05    0.70 
  -2  -5   0   25.22    0.76 
   2   5   0   24.64    0.68 
  -2   5   0   24.48    0.69 
   2   5   0   25.40    0.76 
  -2   5   0   24.26    0.71 
   2   5   0   25.19    0.68 
   2   5   0   25.51    0.72 
  -2   5   0   25.02    0.68 
  -2   5   0   25.78    0.75 
  -2   5   0   24.48    0.71 
  -2   5   0   24.50    0.68 
   2   5   0   24.36    0.70 
   2   5   0   25.09    0.69 
  -2   5   0   23.68    0.73 
   2   5   0   24.72    0.73 
  -3  -5   0    0.98    0.32 
  -3  -5   0    1.10    0.36 
   3  -5   0    0.68    0.33 
   3  -5   0    0.83    0.24 
  -3  -5   0    0.83    0.23 
   3  -5   0    1.03    0.32 
  -3  -5   0    0.72    0.28 
  -3  -5   0    0.84    0.23 
   3  -5   0    0.97    0.25 
   3  -5   0    1.35    0.32 
  -3  -5   0    1.20    0.28 
   3  -5   0    0.93    0.30 
   3   5   0    0.79    0.35 
  -3   5   0    0.84    0.26 
   3   5   0    0.69    0.24 
  -3   5   0    1.13    0.29 
  -3   5   0    1.20    0.31 
   3   5   0    0.73    0.24 
   3   5   0    1.15    0.32 
  -3   5   0    1.12    0.23 
  -3   5   0    1.49    0.31 
   3   5   0    0.79    0.28 
  -3   5   0    0.65    0.25 
   3   5   0    0.89    0.26 
   3   5   0    1.28    0.29 
  -3   5   0    0.88    0.33 
  -4  -5   0    9.28    0.62 
  -4  -5   0    9.10    0.59 
   4  -5   0    9.82    0.62 
   4  -5   0   10.42    0.59 
  -4  -5   0   10.82    0.62 
  -4  -5   0    9.59    0.56 
   4  -5   0   10.13    0.59 
   4  -5   0    8.99    0.60 
   4  -5   0    9.52    0.60 
   4  -5   0    9.06    0.67 
  -4  -5   0   10.37    0.56 
  -4  -5   0    9.66    0.60 
  -4   5   0    9.76    0.60 
  -4   5   0   10.17    0.57 
  -4   5   0    9.66    0.59 
   4   5   0   10.29    0.60 
  -4   5   0   10.07    0.62 
   4   5   0   10.31    0.61 
   4   5   0   10.28    0.62 
  -4   5   0    9.84    0.57 
   4   5   0   10.65    0.63 
   4   5   0    9.77    0.60 
  -4   5   0    9.16    0.68 
  -4   5   0    9.66    0.64 
   4   5   0    9.48    0.60 
  -5  -5   0   60.47    1.39 
   5  -5   0   59.63    1.46 
  -5  -5   0   59.41    1.35 
   5  -5   0   58.71    1.43 
  -5  -5   0   57.83    1.42 
   5  -5   0   60.67    1.37 
   5  -5   0   58.43    1.41 
  -5  -5   0   59.11    1.33 
   5  -5   0   60.97    1.46 
  -5  -5   0   60.55    1.38 
  -5  -5   0   60.34    1.43 
   5  -5   0   58.43    1.37 
  -5  -5   0   60.26    1.42 
   5   5   0   59.35    1.37 
  -5   5   0   58.65    1.36 
  -5   5   0   59.76    1.36 
   5   5   0   60.42    1.45 
  -5   5   0   60.25    1.40 
  -5   5   0   59.98    1.46 
  -5   5   0   58.91    1.46 
   5   5   0   59.27    1.43 
   5   5   0   60.45    1.42 
  -5   5   0   59.03    1.35 
   5   5   0   59.22    1.37 
  -5   5   0   60.51    1.44 
  -6  -5   0    4.50    0.58 
  -6  -5   0    4.41    0.59 
   6  -5   0    4.17    0.50 
  -6  -5   0    4.31    0.53 
  -6  -5   0    4.11    0.43 
   6  -5   0    4.33    0.54 
   6  -5   0    4.38    0.59 
  -6  -5   0    4.49    0.52 
   6  -5   0    5.03    0.61 
   6  -5   0    4.02    0.56 
  -6  -5   0    3.77    0.56 
  -6   5   0    4.12    0.55 
   6   5   0    4.25    0.51 
  -6   5   0    3.73    0.62 
  -6   5   0    5.00    0.59 
   6   5   0    4.64    0.60 
   6   5   0    4.22    0.57 
  -6   5   0    4.29    0.56 
   6   5   0    3.49    0.41 
  -6   5   0    4.53    0.54 
   6   5   0    4.61    0.58 
  -6   5   0    4.80    0.55 
  -7  -5   0   60.87    1.64 
   7  -5   0   61.45    1.58 
  -7  -5   0   62.87    1.56 
   7  -5   0   62.52    1.53 
   7  -5   0   62.15    1.54 
  -7  -5   0   64.25    1.56 
  -7  -5   0   62.69    1.62 
  -7  -5   0   62.85    1.50 
   7  -5   0   62.12    1.50 
  -7  -5   0   63.18    1.53 
   7  -5   0   61.87    1.65 
   7  -5   0   63.10    1.64 
  -7  -5   0   61.35    1.46 
   7  -5   0   64.06    1.57 
  -7   5   0   60.45    1.49 
   7   5   0   62.57    1.59 
  -7   5   0   57.94    1.81 
   7   5   0   61.34    1.62 
  -7   5   0   60.45    1.50 
   7   5   0   60.56    1.61 
  -7   5   0   62.91    1.61 
   7   5   0   62.77    1.53 
  -7   5   0   62.76    1.54 
   7   5   0   63.28    1.54 
  -7   5   0   62.55    1.63 
   8  -5   0    2.38    0.60 
  -8  -5   0    3.50    0.63 
  -8  -5   0    1.74    0.35 
  -8  -5   0    2.08    0.38 
   8  -5   0    2.23    0.41 
  -8  -5   0    2.12    0.44 
   8  -5   0    2.37    0.52 
   8  -5   0    2.67    0.47 
  -8  -5   0    2.24    0.44 
  -8  -5   0    2.70    0.55 
   8  -5   0    2.93    0.43 
  -8  -5   0    2.47    0.47 
   8  -5   0    2.92    0.51 
   8  -5   0    3.36    0.61 
  -8   5   0    2.61    0.47 
  -8   5   0    2.42    0.46 
   8   5   0    2.85    0.55 
   8   5   0    2.53    0.46 
  -8   5   0    2.02    0.57 
   8   5   0    3.67    0.62 
  -8   5   0    2.50    0.42 
   8   5   0    2.17    0.48 
   8   5   0    3.72    0.53 
  -8   5   0    2.44    0.54 
   9  -5   0   -0.26    0.41 
   9  -5   0   -0.17    0.49 
   9  -5   0    0.39    0.61 
   9  -5   0    0.20    0.55 
  -9  -5   0   -0.25    0.59 
   9  -5   0   -0.15    0.47 
  -9  -5   0   -0.73    0.45 
  -9  -5   0    0.30    0.59 
  -9  -5   0    0.03    0.34 
  -9  -5   0    0.45    0.37 
  -9  -5   0    0.06    0.49 
   9  -5   0   -0.09    0.39 
  -9  -5   0   -0.14    0.39 
   9  -5   0    0.54    0.38 
  -9   5   0    0.10    0.48 
  -9   5   0   -0.48    0.47 
   9   5   0    0.67    0.53 
   9   5   0    0.23    0.52 
  -9   5   0   -0.36    0.58 
   9   5   0    0.14    0.47 
   9   5   0   -0.11    0.43 
   9   5   0    1.48    0.62 
  -9   5   0    0.05    0.36 
  -9   5   0    1.13    0.60 
 -10  -5   0   -0.69    0.53 
 -10  -5   0   -0.29    0.49 
 -10  -5   0    0.60    0.64 
  10  -5   0   -0.81    0.57 
  10  -5   0    0.96    0.58 
 -10  -5   0   -0.12    0.38 
  10  -5   0    0.74    0.71 
  10  -5   0   -0.14    0.66 
  10  -5   0    0.23    0.41 
  10  -5   0    0.43    0.44 
 -10  -5   0    0.08    0.77 
  10  -5   0    0.01    0.49 
 -10  -5   0   -0.15    0.45 
 -10  -5   0   -0.06    0.38 
  10   5   0   -0.23    0.62 
 -10   5   0    0.15    0.51 
 -10   5   0   -0.69    0.68 
  10   5   0   -0.37    0.65 
 -10   5   0    0.71    0.68 
  10   5   0    0.90    0.60 
 -10   5   0   -0.08    0.51 
  10   5   0   -0.86    0.49 
  10   5   0    0.55    0.54 
 -10   5   0    0.41    0.42 
  11  -5   0    0.50    0.49 
  11  -5   0    0.06    0.47 
 -11  -5   0    0.40    0.58 
  11  -5   0    0.37    0.57 
 -11  -5   0    0.54    0.44 
  11  -5   0   -1.04    0.68 
 -11  -5   0    1.11    0.93 
 -11  -5   0    0.19    0.67 
  11  -5   0    0.79    0.75 
  11  -5   0    0.75    0.59 
 -11   5   0    0.00    0.41 
  11   5   0    0.40    0.59 
 -11   5   0    0.68    0.82 
  11   5   0    0.45    0.66 
 -11   5   0    0.11    0.55 
  11   5   0    0.44    0.83 
 -11   5   0    1.01    0.75 
 -12  -5   0    0.06    0.64 
  12  -5   0   -0.13    0.50 
  12  -5   0    0.56    0.81 
 -12  -5   0   -0.41    0.82 
 -12  -5   0   -0.03    0.46 
  12  -5   0    1.68    0.66 
 -12   5   0    0.39    0.49 
  12   5   0    1.75    0.85 
  12   5   0    2.38    0.67 
 -12   5   0   -0.12    0.61 
 -12   5   0    1.93    0.83 
  13  -5   0   12.39    1.37 
  13  -5   0   14.98    1.56 
 -13  -5   0   10.75    1.40 
  13  -5   0   13.47    1.33 
 -13  -5   0   11.25    1.55 
 -13  -5   0   13.14    1.28 
  13   5   0    9.05    1.49 
  13   5   0   10.90    1.26 
 -13   5   0    8.72    1.04 
  13   5   0    9.23    1.21 
 -13   5   0   11.34    1.31 
 -13   5   0   10.87    1.18 
 -13   5   0   12.30    1.39 
 -14  -5   0    1.53    1.07 
  14  -5   0    0.55    0.93 
 -14  -5   0   -0.80    0.58 
  14  -5   0    0.14    0.70 
 -14  -5   0   -0.33    0.82 
  14  -5   0   -0.29    1.08 
  14   5   0    0.28    0.76 
 -14   5   0   -1.14    0.60 
 -14   5   0    0.15    0.86 
 -14   5   0    1.89    1.12 
  14   5   0    1.62    1.10 
  14   5   0   -1.62    0.81 
   0  -6   0  220.77    3.79 
   0  -6   0  212.77    3.77 
   0  -6   0  215.49    3.76 
   0  -6   0  215.92    3.76 
   0  -6   0  211.72    3.74 
   0  -6   0  215.38    3.74 
   0  -6   0  215.06    3.78 
   0  -6   0  221.74    3.74 
   0   6   0  213.17    3.78 
   0   6   0  213.20    3.73 
   0   6   0  219.36    3.78 
   0   6   0  214.09    3.73 
   0   6   0  215.60    3.77 
   0   6   0  220.57    3.79 
   0   6   0  214.17    3.72 
  -1  -6   0    1.66    0.28 
   1  -6   0    1.17    0.31 
  -1  -6   0    1.40    0.25 
   1  -6   0    1.43    0.26 
  -1  -6   0    1.35    0.23 
   1  -6   0    1.33    0.25 
   1  -6   0    1.16    0.22 
  -1  -6   0    1.63    0.35 
   1  -6   0    1.36    0.30 
  -1  -6   0    1.30    0.27 
   1  -6   0    1.37    0.33 
  -1  -6   0    1.74    0.28 
   1  -6   0    1.23    0.23 
   1  -6   0    1.52    0.27 
  -1  -6   0    1.76    0.35 
   1   6   0    1.49    0.26 
  -1   6   0    1.62    0.33 
   1   6   0    1.87    0.36 
  -1   6   0    1.40    0.26 
   1   6   0    2.11    0.31 
   1   6   0    1.66    0.33 
  -1   6   0    1.61    0.31 
  -1   6   0    1.35    0.21 
  -1   6   0    1.46    0.27 
   1   6   0    1.29    0.22 
   1   6   0    1.46    0.28 
   1   6   0    1.64    0.26 
  -1   6   0    1.95    0.31 
  -2  -6   0   16.05    0.62 
   2  -6   0   15.51    0.64 
  -2  -6   0   16.25    0.70 
   2  -6   0   15.78    0.71 
   2  -6   0   15.61    0.66 
  -2  -6   0   15.68    0.64 
  -2  -6   0   16.03    0.62 
   2  -6   0   16.11    0.62 
  -2  -6   0   15.51    0.65 
  -2  -6   0   16.73    0.64 
   2  -6   0   15.79    0.62 
   2  -6   0   16.21    0.65 
   2  -6   0   17.23    0.68 
   2   6   0   15.77    0.66 
  -2   6   0   16.16    0.62 
  -2   6   0   16.74    0.69 
  -2   6   0   15.64    0.69 
  -2   6   0   15.94    0.67 
   2   6   0   16.64    0.63 
   2   6   0   16.31    0.67 
  -2   6   0   16.52    0.61 
  -2   6   0   16.01    0.63 
  -2   6   0   15.43    0.67 
   2   6   0   16.49    0.63 
   2   6   0   16.63    0.70 
   2   6   0   15.23    0.61 
   2   6   0   16.28    0.62 
   3  -6   0    6.02    0.56 
  -3  -6   0    5.61    0.55 
   3  -6   0    6.00    0.63 
  -3  -6   0    6.41    0.54 
   3  -6   0    5.67    0.52 
  -3  -6   0    5.49    0.51 
  -3  -6   0    6.20    0.61 
   3  -6   0    5.53    0.52 
  -3  -6   0    6.10    0.51 
   3  -6   0    5.83    0.55 
   3  -6   0    6.15    0.55 
  -3  -6   0    6.08    0.63 
   3  -6   0    6.42    0.57 
  -3   6   0    6.07    0.53 
  -3   6   0    5.69    0.52 
  -3   6   0    5.12    0.53 
   3   6   0    6.85    0.54 
  -3   6   0    6.43    0.59 
   3   6   0    5.51    0.56 
   3   6   0    5.76    0.61 
  -3   6   0    5.46    0.64 
   3   6   0    6.67    0.61 
  -3   6   0    7.08    0.51 
   3   6   0    6.07    0.53 
   3   6   0    6.21    0.57 
   3   6   0    5.99    0.48 
  -3   6   0    5.94    0.53 
  -4  -6   0   23.16    0.84 
   4  -6   0   22.84    0.79 
   4  -6   0   22.91    0.84 
   4  -6   0   24.53    0.87 
  -4  -6   0   23.78    0.79 
  -4  -6   0   22.08    0.82 
   4  -6   0   23.30    0.85 
  -4  -6   0   22.26    0.77 
   4  -6   0   22.50    0.81 
  -4  -6   0   23.09    0.82 
  -4  -6   0   24.57    0.82 
   4   6   0   22.56    0.80 
   4   6   0   23.95    0.82 
   4   6   0   24.00    0.85 
  -4   6   0   22.95    0.77 
  -4   6   0   23.85    0.87 
  -4   6   0   23.54    0.87 
  -4   6   0   23.87    0.85 
  -4   6   0   22.77    0.79 
  -4   6   0   23.40    0.78 
   4   6   0   22.23    0.82 
   4   6   0   22.54    0.84 
  -4   6   0   23.78    0.84 
   4   6   0   22.70    0.80 
   4   6   0   23.48    0.80 
   5  -6   0    2.60    0.43 
   5  -6   0    3.36    0.48 
   5  -6   0    3.43    0.56 
  -5  -6   0    2.80    0.66 
   5  -6   0    3.77    0.44 
  -5  -6   0    3.76    0.57 
   5  -6   0    3.55    0.57 
  -5  -6   0    4.07    0.51 
  -5  -6   0    2.53    0.38 
  -5  -6   0    3.36    0.46 
   5   6   0    2.97    0.36 
  -5   6   0    1.90    0.44 
  -5   6   0    3.50    0.58 
   5   6   0    3.69    0.58 
   5   6   0    4.52    0.62 
   5   6   0    3.64    0.50 
  -5   6   0    3.84    0.50 
   5   6   0    3.63    0.54 
  -5   6   0    3.68    0.55 
  -5   6   0    3.30    0.56 
  -5   6   0    3.51    0.46 
  -5   6   0    3.84    0.51 
  -6  -6   0    0.24    0.26 
  -6  -6   0    0.00    0.34 
   6  -6   0    0.08    0.30 
  -6  -6   0   -0.16    0.27 
   6  -6   0   -0.25    0.35 
  -6  -6   0    0.08    0.35 
   6  -6   0    0.16    0.35 
  -6  -6   0    0.75    0.39 
  -6  -6   0   -0.13    0.43 
   6  -6   0    0.11    0.29 
   6  -6   0   -0.14    0.43 
  -6  -6   0   -0.08    0.30 
  -6   6   0    0.05    0.25 
  -6   6   0    0.02    0.31 
  -6   6   0    0.45    0.36 
  -6   6   0    0.02    0.30 
   6   6   0    0.07    0.39 
   6   6   0   -0.05    0.29 
  -6   6   0    0.31    0.42 
   6   6   0   -0.03    0.34 
   6   6   0   -0.28    0.37 
  -6   6   0    0.27    0.32 
  -6   6   0    0.02    0.44 
  -7  -6   0    0.30    0.31 
   7  -6   0    0.47    0.34 
  -7  -6   0    0.26    0.45 
   7  -6   0    0.62    0.45 
  -7  -6   0    0.18    0.37 
  -7  -6   0    0.31    0.41 
   7  -6   0    0.67    0.38 
  -7  -6   0   -0.05    0.31 
   7  -6   0    0.33    0.41 
  -7  -6   0   -0.26    0.42 
   7  -6   0   -0.60    0.48 
  -7  -6   0    0.22    0.34 
   7  -6   0    0.29    0.39 
  -7   6   0    0.19    0.31 
   7   6   0   -0.01    0.35 
  -7   6   0    0.31    0.48 
   7   6   0   -0.08    0.43 
   7   6   0    0.43    0.39 
  -7   6   0   -0.16    0.38 
  -7   6   0   -0.05    0.29 
  -7   6   0   -0.22    0.39 
   7   6   0    0.06    0.40 
   7   6   0   -0.20    0.41 
  -7   6   0    0.52    0.50 
  -7   6   0    0.13    0.34 
   8  -6   0    1.11    0.58 
  -8  -6   0    1.10    0.54 
   8  -6   0    0.53    0.36 
  -8  -6   0    0.48    0.33 
  -8  -6   0    0.89    0.47 
  -8  -6   0    0.79    0.44 
  -8  -6   0    0.76    0.50 
   8  -6   0    0.54    0.43 
   8  -6   0    1.24    0.40 
   8  -6   0    0.69    0.48 
   8  -6   0    1.22    0.50 
   8  -6   0    0.72    0.52 
  -8  -6   0    1.07    0.42 
  -8  -6   0    1.01    0.37 
   8   6   0    0.49    0.50 
  -8   6   0    0.41    0.49 
  -8   6   0    0.84    0.44 
  -8   6   0    0.65    0.52 
   8   6   0    0.75    0.44 
  -8   6   0    0.90    0.35 
   8   6   0    0.63    0.43 
   8   6   0    0.70    0.47 
  -8   6   0    0.87    0.38 
   8   6   0    0.73    0.51 
  -8   6   0    0.71    0.45 
  -8   6   0    1.02    0.43 
   9  -6   0    8.65    0.94 
  -9  -6   0    8.94    0.87 
   9  -6   0    8.05    0.87 
  -9  -6   0    9.65    1.10 
  -9  -6   0    8.74    0.92 
   9  -6   0    8.96    1.06 
  -9  -6   0    9.63    0.82 
  -9  -6   0    8.86    0.87 
   9  -6   0    8.06    1.03 
   9  -6   0    8.48    0.90 
  -9  -6   0    9.52    0.91 
  -9  -6   0   11.80    1.09 
   9  -6   0    9.89    0.94 
  -9   6   0   10.12    0.90 
  -9   6   0    9.91    0.95 
   9   6   0    9.58    0.91 
  -9   6   0    7.47    0.87 
   9   6   0    8.66    0.93 
  -9   6   0    9.61    0.88 
   9   6   0    7.60    1.12 
  -9   6   0    8.17    0.86 
  -9   6   0    7.77    1.04 
   9   6   0    7.84    1.00 
   9   6   0    7.86    0.96 
 -10  -6   0    1.10    0.59 
 -10  -6   0    2.64    0.76 
 -10  -6   0    1.80    0.46 
  10  -6   0    1.64    0.59 
  10  -6   0    1.64    0.69 
  10  -6   0    1.49    0.66 
  10  -6   0    0.77    0.46 
 -10  -6   0    1.40    0.50 
  10  -6   0    3.32    0.76 
 -10  -6   0    1.62    0.73 
 -10  -6   0    0.77    0.44 
 -10  -6   0    1.60    0.55 
  10  -6   0    2.23    0.62 
  10  -6   0    1.22    0.47 
 -10   6   0    1.12    0.56 
  10   6   0    2.68    0.65 
  10   6   0    1.45    0.63 
 -10   6   0    1.55    0.75 
  10   6   0    1.84    0.76 
  10   6   0    1.73    0.57 
 -10   6   0    1.29    0.45 
 -10   6   0    1.39    0.60 
  10   6   0    0.69    0.53 
  11  -6   0    1.03    0.88 
 -11  -6   0    0.53    0.54 
  11  -6   0    0.25    0.76 
  11  -6   0   -0.54    0.47 
  11  -6   0   -0.41    0.62 
 -11  -6   0   -0.30    0.49 
 -11  -6   0   -0.43    0.42 
  11  -6   0    0.47    0.60 
 -11  -6   0    0.21    0.55 
 -11  -6   0    1.50    0.80 
 -11   6   0   -0.20    0.59 
 -11   6   0    0.14    0.44 
  11   6   0   -0.71    0.82 
  11   6   0   -0.89    0.55 
  11   6   0   -0.90    0.70 
 -11   6   0   -0.67    0.44 
 -11   6   0    0.13    0.76 
 -12  -6   0    6.63    0.95 
  12  -6   0    7.37    1.17 
 -12  -6   0    5.68    0.81 
  12  -6   0    5.83    0.97 
 -12   6   0    6.44    1.12 
  12   6   0    6.03    0.93 
 -12   6   0    4.51    1.00 
 -12   6   0    7.58    1.15 
  12   6   0    7.26    0.88 
 -12   6   0    6.57    0.86 
  13  -6   0    4.07    1.08 
  13  -6   0    2.96    0.69 
 -13  -6   0    4.41    1.07 
  13  -6   0    3.29    0.89 
 -13  -6   0    3.94    0.88 
 -13   6   0    2.19    1.07 
 -13   6   0    1.73    0.62 
  13   6   0    6.25    1.14 
  13   6   0    3.32    0.79 
 -13   6   0    2.87    0.82 
 -13   6   0    1.27    0.65 
  13   6   0    2.77    0.73 
 -14  -6   0   -0.91    0.83 
 -14  -6   0   -1.84    1.09 
  14  -6   0   -0.77    1.14 
  14  -6   0   -0.04    0.73 
 -14  -6   0   -0.53    0.57 
 -14   6   0    1.58    0.89 
 -14   6   0    0.68    0.72 
 -14   6   0    3.02    1.17 
  14   6   0    0.77    0.84 
  14   6   0    0.88    1.13 
 -14   6   0   -0.26    0.64 
   0  -7   0   -0.03    0.25 
   0  -7   0   -0.17    0.28 
   0  -7   0   -0.02    0.23 
   0  -7   0    0.09    0.29 
   0  -7   0    0.02    0.29 
   0  -7   0    0.00    0.33 
   0  -7   0   -0.43    0.38 
   0  -7   0    0.21    0.24 
   0   7   0    0.34    0.28 
   0   7   0   -0.13    0.28 
   0   7   0   -0.34    0.39 
   0   7   0    0.20    0.33 
   0   7   0    0.20    0.30 
   0   7   0   -0.21    0.24 
   0   7   0    0.20    0.24 
   1  -7   0   29.24    0.93 
  -1  -7   0   28.28    0.87 
  -1  -7   0   29.03    0.87 
   1  -7   0   29.88    0.91 
  -1  -7   0   28.61    0.93 
   1  -7   0   28.97    0.86 
   1  -7   0   28.50    0.83 
  -1  -7   0   27.44    0.88 
   1  -7   0   28.73    0.86 
  -1  -7   0   29.96    0.84 
   1  -7   0   28.07    0.89 
  -1  -7   0   27.86    0.92 
   1  -7   0   28.64    0.86 
  -1  -7   0   29.28    0.87 
   1  -7   0   28.45    0.89 
   1   7   0   28.62    0.84 
  -1   7   0   28.82    0.82 
   1   7   0   28.32    0.94 
  -1   7   0   29.23    0.90 
  -1   7   0   29.89    0.92 
   1   7   0   28.04    0.79 
   1   7   0   28.61    0.91 
  -1   7   0   30.32    0.86 
  -1   7   0   27.23    0.84 
   1   7   0   28.90    0.85 
  -1   7   0   28.55    0.89 
   1   7   0   28.70    0.88 
   1   7   0   28.28    0.86 
   2  -7   0  113.20    2.21 
  -2  -7   0  117.22    2.19 
   2  -7   0  111.26    2.20 
  -2  -7   0  113.18    2.27 
   2  -7   0  115.63    2.27 
   2  -7   0  114.32    2.23 
  -2  -7   0  113.01    2.21 
  -2  -7   0  116.52    2.21 
   2  -7   0  115.14    2.22 
   2  -7   0  116.29    2.19 
  -2  -7   0  114.26    2.20 
  -2  -7   0  112.55    2.24 
   2  -7   0  114.64    2.25 
  -2   7   0  114.70    2.19 
   2   7   0  114.78    2.20 
  -2   7   0  116.11    2.26 
   2   7   0  115.18    2.25 
   2   7   0  110.24    2.23 
   2   7   0  111.58    2.17 
   2   7   0  116.01    2.23 
  -2   7   0  113.17    2.19 
   2   7   0  114.74    2.27 
  -2   7   0  114.52    2.24 
  -2   7   0  115.28    2.28 
  -2   7   0  113.08    2.15 
   2   7   0  114.19    2.17 
  -3  -7   0    4.97    0.57 
   3  -7   0    6.18    0.55 
  -3  -7   0    6.65    0.56 
   3  -7   0    5.91    0.64 
  -3  -7   0    5.75    0.57 
   3  -7   0    5.07    0.58 
   3  -7   0    4.67    0.56 
  -3  -7   0    6.62    0.58 
   3  -7   0    4.80    0.54 
  -3  -7   0    5.69    0.54 
  -3  -7   0    5.53    0.55 
   3  -7   0    6.62    0.62 
   3  -7   0    6.06    0.60 
   3   7   0    5.78    0.59 
  -3   7   0    4.99    0.54 
   3   7   0    5.96    0.54 
   3   7   0    5.40    0.55 
   3   7   0    5.97    0.54 
   3   7   0    5.15    0.55 
  -3   7   0    5.09    0.53 
  -3   7   0    6.26    0.62 
  -3   7   0    5.57    0.59 
  -3   7   0    5.76    0.59 
  -3   7   0    5.51    0.62 
   3   7   0    5.22    0.56 
   3   7   0    6.28    0.58 
  -3   7   0    6.25    0.51 
  -4  -7   0   35.31    1.02 
   4  -7   0   34.51    1.05 
  -4  -7   0   35.80    1.02 
  -4  -7   0   36.03    1.02 
   4  -7   0   36.35    1.10 
  -4  -7   0   35.83    1.10 
   4  -7   0   34.74    1.06 
   4  -7   0   35.84    1.03 
  -4  -7   0   36.31    1.00 
   4  -7   0   36.40    1.05 
  -4  -7   0   36.23    1.12 
   4  -7   0   36.26    1.02 
  -4   7   0   35.96    1.01 
  -4   7   0   37.09    0.99 
   4   7   0   35.56    1.03 
   4   7   0   36.26    1.01 
  -4   7   0   35.42    1.06 
   4   7   0   36.07    1.04 
   4   7   0   35.73    1.01 
   4   7   0   34.99    1.10 
   4   7   0   36.20    1.10 
   4   7   0   36.58    1.07 
  -4   7   0   37.60    1.01 
  -4   7   0   36.74    1.06 
  -4   7   0   35.91    1.08 
  -4   7   0   36.06    1.09 
  -5  -7   0    1.07    0.31 
   5  -7   0    1.65    0.38 
   5  -7   0    1.07    0.35 
  -5  -7   0    0.73    0.42 
  -5  -7   0    0.82    0.27 
   5  -7   0    1.04    0.40 
  -5  -7   0    0.79    0.33 
   5  -7   0    0.93    0.30 
  -5  -7   0    1.05    0.38 
   5  -7   0    1.24    0.44 
   5  -7   0    1.29    0.32 
  -5   7   0    1.38    0.47 
   5   7   0    1.43    0.39 
  -5   7   0    0.78    0.26 
  -5   7   0    0.60    0.30 
  -5   7   0    1.23    0.39 
  -5   7   0    0.65    0.29 
  -5   7   0    1.11    0.35 
   5   7   0    0.75    0.40 
  -5   7   0    0.85    0.35 
   5   7   0    0.71    0.30 
   5   7   0    0.80    0.30 
   5   7   0    0.78    0.36 
  -6  -7   0   14.92    0.79 
  -6  -7   0   15.84    0.78 
   6  -7   0   13.95    0.79 
   6  -7   0   14.67    0.78 
  -6  -7   0   15.20    0.85 
  -6  -7   0   15.58    0.78 
   6  -7   0   15.52    0.81 
  -6  -7   0   14.71    0.81 
  -6  -7   0   14.78    0.89 
  -6  -7   0   17.56    0.95 
   6  -7   0   13.94    0.81 
   6  -7   0   14.79    0.82 
   6  -7   0   14.56    0.89 
   6   7   0   16.43    0.92 
  -6   7   0   14.87    0.77 
   6   7   0   14.94    0.78 
   6   7   0   14.12    0.87 
  -6   7   0   15.60    0.91 
  -6   7   0   14.80    0.87 
   6   7   0   15.84    0.87 
  -6   7   0   15.44    0.83 
  -6   7   0   15.77    0.79 
  -6   7   0   14.46    0.74 
  -6   7   0   15.87    0.88 
   6   7   0   15.81    0.81 
   7  -7   0    0.83    0.43 
  -7  -7   0    1.25    0.46 
  -7  -7   0    1.92    0.57 
   7  -7   0    0.95    0.46 
  -7  -7   0    1.05    0.36 
  -7  -7   0    0.53    0.32 
   7  -7   0    0.84    0.53 
   7  -7   0    1.03    0.37 
   7  -7   0    0.95    0.41 
  -7  -7   0    1.45    0.49 
  -7  -7   0    1.80    0.43 
  -7  -7   0    1.26    0.40 
   7  -7   0    1.14    0.55 
   7   7   0    0.69    0.40 
   7   7   0    0.61    0.47 
  -7   7   0    1.07    0.55 
  -7   7   0    0.84    0.38 
   7   7   0    0.28    0.36 
  -7   7   0    1.37    0.34 
   7   7   0    1.14    0.48 
  -7   7   0    0.68    0.42 
  -7   7   0    1.16    0.55 
  -7   7   0    0.57    0.41 
  -7   7   0    1.00    0.38 
   7   7   0    1.27    0.53 
  -8  -7   0   13.59    0.89 
   8  -7   0   12.16    0.90 
   8  -7   0   13.82    1.05 
  -8  -7   0   13.16    0.94 
   8  -7   0   13.77    0.96 
  -8  -7   0   12.69    0.91 
  -8  -7   0   10.90    0.90 
  -8  -7   0   12.11    0.85 
   8  -7   0   11.87    0.92 
   8  -7   0   12.50    0.94 
  -8  -7   0   12.36    1.02 
  -8  -7   0   12.97    0.90 
   8  -7   0   11.59    0.91 
  -8   7   0   12.45    0.88 
   8   7   0   12.56    1.00 
  -8   7   0   11.96    0.92 
   8   7   0   13.67    0.90 
   8   7   0   14.11    1.04 
  -8   7   0   12.16    0.87 
  -8   7   0   12.66    0.87 
  -8   7   0   13.68    0.94 
  -8   7   0   12.13    1.02 
  -8   7   0   12.88    0.96 
   8   7   0   12.92    0.93 
  -9  -7   0    0.22    0.38 
   9  -7   0   -0.53    0.53 
   9  -7   0    0.23    0.56 
   9  -7   0    0.00    0.43 
   9  -7   0   -0.41    0.41 
  -9  -7   0    0.85    0.61 
  -9  -7   0    0.08    0.63 
  -9  -7   0   -0.27    0.49 
   9  -7   0    0.01    0.60 
  -9  -7   0   -0.41    0.51 
  -9  -7   0   -0.04    0.39 
  -9  -7   0   -0.30    0.50 
   9  -7   0   -0.13    0.49 
  -9   7   0   -0.51    0.45 
  -9   7   0   -0.10    0.42 
  -9   7   0    0.11    0.50 
  -9   7   0    0.24    0.60 
  -9   7   0    0.34    0.58 
   9   7   0    0.19    0.64 
  -9   7   0    0.09    0.38 
  -9   7   0   -0.11    0.63 
   9   7   0   -0.01    0.49 
   9   7   0   -0.01    0.49 
   9   7   0   -0.17    0.62 
  10  -7   0    1.16    0.73 
  10  -7   0   -0.35    0.45 
 -10  -7   0   -0.23    0.60 
 -10  -7   0   -0.14    0.75 
 -10  -7   0   -0.18    0.46 
  10  -7   0   -0.29    0.47 
  10  -7   0    0.43    0.71 
  10  -7   0   -0.28    0.76 
 -10  -7   0   -0.44    0.41 
 -10  -7   0    0.42    0.59 
  10  -7   0   -0.25    0.53 
 -10  -7   0   -0.60    0.69 
  10  -7   0   -0.55    0.54 
 -10   7   0    0.21    0.74 
  10   7   0   -1.57    0.64 
  10   7   0    0.11    0.56 
  10   7   0   -0.18    0.74 
 -10   7   0   -0.27    0.44 
  10   7   0    0.15    0.54 
 -10   7   0   -0.34    0.40 
 -10   7   0    1.14    0.74 
 -10   7   0   -0.08    0.54 
 -10   7   0   -0.52    0.58 
 -11  -7   0    0.37    0.78 
 -11  -7   0    0.77    0.63 
  11  -7   0    0.29    0.76 
  11  -7   0   -0.74    0.55 
  11  -7   0    0.92    0.66 
 -11  -7   0   -0.09    0.47 
 -11  -7   0   -0.12    0.53 
 -11   7   0   -0.02    0.67 
  11   7   0    0.49    0.77 
  11   7   0    0.73    0.61 
 -11   7   0    0.40    0.47 
 -11   7   0    0.69    0.47 
 -11   7   0    0.54    0.62 
 -12  -7   0    1.21    0.68 
 -12  -7   0    1.85    0.85 
  12  -7   0    0.26    0.88 
  12  -7   0   -0.48    0.66 
 -12  -7   0    0.73    0.51 
  12  -7   0    0.73    0.57 
  12   7   0   -0.27    0.68 
 -12   7   0    3.10    0.85 
 -12   7   0    1.26    0.57 
 -12   7   0    1.84    0.59 
  12   7   0    2.11    0.83 
 -13  -7   0    2.87    0.87 
  13  -7   0    1.92    1.03 
  13  -7   0    0.38    0.84 
  13  -7   0    0.39    0.64 
 -13  -7   0    2.49    1.10 
 -13   7   0    0.67    1.09 
  13   7   0    0.91    1.07 
 -13   7   0    2.51    0.81 
  13   7   0    2.39    0.81 
 -13   7   0    1.97    0.65 
 -13   7   0    1.84    0.62 
   0  -8   0  323.20    5.64 
   0  -8   0  313.88    5.59 
   0  -8   0  326.26    5.63 
   0  -8   0  328.07    5.57 
   0  -8   0  321.91    5.58 
   0  -8   0  330.22    5.56 
   0  -8   0  326.70    5.61 
   0  -8   0  318.89    5.57 
   0   8   0  321.35    5.55 
   0   8   0  327.33    5.62 
   0   8   0  330.53    5.63 
   0   8   0  319.73    5.63 
   0   8   0  332.16    5.58 
   0   8   0  317.33    5.53 
  -1  -8   0    4.76    0.56 
   1  -8   0    5.81    0.60 
  -1  -8   0    5.27    0.56 
   1  -8   0    5.58    0.57 
   1  -8   0    5.37    0.65 
   1  -8   0    5.55    0.56 
  -1  -8   0    6.31    0.58 
  -1  -8   0    5.33    0.58 
  -1  -8   0    4.80    0.66 
  -1  -8   0    5.20    0.53 
  -1  -8   0    5.24    0.57 
   1  -8   0    4.53    0.64 
   1  -8   0    5.22    0.58 
   1  -8   0    5.17    0.53 
   1  -8   0    4.81    0.63 
  -1   8   0    4.33    0.62 
   1   8   0    4.80    0.57 
  -1   8   0    5.68    0.59 
  -1   8   0    4.89    0.54 
   1   8   0    4.96    0.65 
   1   8   0    5.97    0.56 
   1   8   0    4.94    0.52 
   1   8   0    4.96    0.54 
   1   8   0    5.46    0.55 
  -1   8   0    5.42    0.56 
  -1   8   0    5.89    0.51 
   1   8   0    6.22    0.53 
  -1   8   0    5.56    0.59 
  -2  -8   0    6.86    0.60 
  -2  -8   0    6.52    0.60 
   2  -8   0    5.40    0.63 
  -2  -8   0    5.74    0.58 
  -2  -8   0    6.53    0.57 
  -2  -8   0    5.66    0.58 
   2  -8   0    6.80    0.58 
   2  -8   0    6.23    0.56 
   2  -8   0    7.77    0.65 
   2  -8   0    6.49    0.68 
   2  -8   0    6.91    0.66 
   2  -8   0    6.69    0.59 
  -2  -8   0    6.24    0.55 
   2  -8   0    6.04    0.58 
   2   8   0    6.75    0.56 
   2   8   0    7.05    0.61 
  -2   8   0    7.14    0.58 
  -2   8   0    6.20    0.52 
  -2   8   0    6.26    0.65 
  -2   8   0    6.89    0.57 
   2   8   0    6.96    0.60 
   2   8   0    6.69    0.60 
  -2   8   0    6.21    0.62 
  -2   8   0    6.37    0.60 
   2   8   0    5.90    0.54 
   2   8   0    5.62    0.57 
   2   8   0    6.91    0.59 
  -3  -8   0    8.00    0.59 
   3  -8   0    6.81    0.60 
   3  -8   0    5.87    0.63 
  -3  -8   0    7.36    0.57 
   3  -8   0    7.61    0.60 
   3  -8   0    6.36    0.59 
   3  -8   0    7.89    0.65 
   3  -8   0    6.77    0.62 
  -3  -8   0    7.37    0.68 
   3  -8   0    7.10    0.72 
  -3  -8   0    6.65    0.68 
  -3  -8   0    7.48    0.54 
   3   8   0    7.34    0.60 
  -3   8   0    7.19    0.65 
  -3   8   0    7.62    0.58 
   3   8   0    6.71    0.57 
  -3   8   0    7.07    0.54 
  -3   8   0    7.36    0.60 
   3   8   0    6.94    0.52 
   3   8   0    6.32    0.58 
   3   8   0    8.28    0.64 
   3   8   0    6.67    0.67 
   3   8   0    7.05    0.66 
  -3   8   0    6.88    0.56 
  -3   8   0    7.70    0.71 
  -3   8   0    7.10    0.63 
  -4  -8   0    2.07    0.37 
   4  -8   0    1.56    0.44 
   4  -8   0    1.13    0.30 
   4  -8   0    2.48    0.40 
  -4  -8   0    1.72    0.46 
   4  -8   0    1.98    0.35 
  -4  -8   0    2.20    0.41 
  -4  -8   0    1.94    0.31 
   4  -8   0    1.73    0.38 
  -4  -8   0    1.20    0.28 
   4  -8   0    1.25    0.41 
   4   8   0    1.95    0.40 
   4   8   0    1.87    0.35 
  -4   8   0    1.49    0.27 
   4   8   0    1.92    0.46 
  -4   8   0    1.96    0.36 
   4   8   0    1.52    0.30 
  -4   8   0    1.79    0.43 
   4   8   0    1.81    0.52 
  -4   8   0    1.31    0.32 
   4   8   0    1.84    0.37 
  -4   8   0    2.03    0.39 
   5  -8   0    2.01    0.37 
  -5  -8   0    1.44    0.38 
  -5  -8   0    1.85    0.33 
  -5  -8   0    2.09    0.42 
   5  -8   0    1.24    0.34 
   5  -8   0    2.35    0.45 
  -5  -8   0    1.86    0.49 
   5  -8   0    2.16    0.44 
  -5  -8   0    1.53    0.33 
   5  -8   0    2.24    0.50 
  -5  -8   0    2.46    0.51 
   5  -8   0    2.65    0.51 
   5   8   0    1.93    0.42 
  -5   8   0    1.77    0.37 
  -5   8   0    2.07    0.31 
  -5   8   0    1.85    0.48 
  -5   8   0    2.40    0.41 
  -5   8   0    1.75    0.38 
   5   8   0    2.63    0.51 
   5   8   0    2.06    0.38 
  -5   8   0    1.97    0.39 
  -5   8   0    2.61    0.52 
   5   8   0    1.64    0.34 
   5   8   0    1.54    0.32 
   5   8   0    1.95    0.49 
   5   8   0    0.78    0.38 
   6  -8   0    2.25    0.42 
  -6  -8   0    1.45    0.38 
   6  -8   0    3.08    0.53 
  -6  -8   0    2.73    0.49 
   6  -8   0    1.80    0.37 
   6  -8   0    2.73    0.46 
  -6  -8   0    2.81    0.54 
   6  -8   0    2.91    0.48 
  -6  -8   0    1.68    0.36 
   6  -8   0    2.12    0.55 
  -6  -8   0    3.11    0.58 
  -6  -8   0    1.85    0.37 
  -6  -8   0    2.84    0.49 
   6   8   0    1.84    0.45 
   6   8   0    2.13    0.41 
  -6   8   0    2.29    0.40 
   6   8   0    3.08    0.56 
  -6   8   0    1.85    0.34 
  -6   8   0    3.17    0.56 
   6   8   0    2.15    0.38 
   6   8   0    2.36    0.51 
  -6   8   0    1.32    0.38 
   6   8   0    2.32    0.48 
  -6   8   0    2.76    0.47 
  -6   8   0    2.49    0.45 
  -6   8   0    2.37    0.55 
   6   8   0    1.65    0.36 
  -7  -8   0    3.24    0.45 
  -7  -8   0    4.42    0.63 
  -7  -8   0    3.90    0.61 
  -7  -8   0    4.43    0.57 
   7  -8   0    4.67    0.63 
  -7  -8   0    3.80    0.53 
   7  -8   0    2.73    0.43 
  -7  -8   0    2.97    0.41 
   7  -8   0    3.97    0.62 
   7  -8   0    4.28    0.56 
   7  -8   0    3.72    0.53 
   7  -8   0    3.09    0.51 
  -7  -8   0    4.98    0.79 
   7   8   0    4.80    0.67 
   7   8   0    4.02    0.59 
   7   8   0    3.39    0.46 
  -7   8   0    3.86    0.54 
  -7   8   0    3.03    0.45 
  -7   8   0    3.16    0.49 
  -7   8   0    4.79    0.68 
   7   8   0    4.47    0.60 
   7   8   0    4.31    0.55 
  -7   8   0    5.23    0.78 
  -7   8   0    2.82    0.57 
   7   8   0    3.02    0.48 
  -7   8   0    3.98    0.52 
   8  -8   0    0.11    0.47 
  -8  -8   0    0.48    0.39 
  -8  -8   0    0.11    0.48 
  -8  -8   0   -0.31    0.61 
   8  -8   0    0.77    0.56 
  -8  -8   0    1.49    0.64 
   8  -8   0    0.24    0.63 
   8  -8   0    0.73    0.49 
  -8  -8   0    0.35    0.43 
   8  -8   0    0.55    0.64 
  -8  -8   0    0.11    0.37 
   8  -8   0    0.80    0.42 
  -8  -8   0    0.60    0.49 
  -8   8   0    0.06    0.46 
  -8   8   0    0.39    0.41 
   8   8   0    0.51    0.59 
   8   8   0    0.50    0.56 
   8   8   0    0.57    0.51 
  -8   8   0    0.62    0.50 
  -8   8   0    0.79    0.37 
   8   8   0    1.54    0.55 
  -8   8   0    1.34    0.64 
  -8   8   0   -1.27    0.58 
  -8   8   0    0.62    0.52 
   8   8   0    0.31    0.44 
  -9  -8   0    9.43    0.97 
  -9  -8   0    7.11    0.90 
  -9  -8   0    7.90    0.92 
   9  -8   0    9.51    0.99 
  -9  -8   0    7.67    1.14 
  -9  -8   0    8.57    0.96 
  -9  -8   0    7.29    0.91 
   9  -8   0    8.65    1.09 
   9  -8   0    6.98    0.77 
   9  -8   0    8.38    0.95 
   9  -8   0    7.90    0.98 
   9  -8   0    7.79    1.15 
   9   8   0    6.48    1.05 
  -9   8   0    8.09    0.95 
   9   8   0    9.36    1.07 
  -9   8   0    6.95    0.90 
  -9   8   0    8.01    1.03 
  -9   8   0    8.40    0.89 
  -9   8   0    8.06    0.93 
   9   8   0    9.42    0.92 
   9   8   0    8.11    1.06 
   9   8   0    7.95    0.91 
  -9   8   0    8.64    0.92 
  10  -8   0    4.22    0.67 
 -10  -8   0    3.63    0.54 
  10  -8   0    3.37    0.58 
  10  -8   0    2.11    0.67 
  10  -8   0    4.13    0.81 
  10  -8   0    2.62    0.88 
 -10  -8   0    3.22    0.59 
 -10  -8   0    1.60    0.77 
 -10  -8   0    2.56    0.77 
 -10  -8   0    3.13    0.68 
  10  -8   0    2.50    0.65 
 -10  -8   0    3.67    0.83 
  10   8   0    3.99    0.64 
 -10   8   0    4.70    0.94 
 -10   8   0    2.92    0.52 
  10   8   0    3.03    0.78 
 -10   8   0    3.43    0.83 
 -10   8   0    3.53    0.67 
  10   8   0    4.00    0.87 
 -10   8   0    3.74    0.55 
  11  -8   0    1.80    0.56 
  11  -8   0    5.17    0.80 
 -11  -8   0    2.36    0.54 
 -11  -8   0    4.09    0.73 
 -11  -8   0    3.65    0.64 
 -11  -8   0    2.92    0.91 
  11  -8   0    3.98    0.89 
  11   8   0    3.54    0.88 
 -11   8   0    3.21    0.57 
 -11   8   0    3.95    0.74 
 -11   8   0    4.66    0.93 
 -11   8   0    3.03    0.57 
  11   8   0    3.23    0.72 
  12  -8   0    0.61    0.76 
 -12  -8   0    0.16    0.61 
 -12  -8   0    0.45    0.53 
 -12  -8   0    0.97    0.85 
  12  -8   0    0.06    0.58 
 -12  -8   0   -0.37    0.66 
  12  -8   0    1.44    0.93 
 -12   8   0    0.01    0.73 
  12   8   0   -0.56    0.67 
 -12   8   0    0.64    0.58 
  12   8   0   -0.48    0.88 
 -12   8   0   -0.08    0.93 
 -12   8   0    0.20    0.54 
  13  -8   0    3.46    1.08 
  13  -8   0    4.14    0.90 
 -13  -8   0    3.15    0.86 
 -13  -8   0    3.21    1.16 
 -13   8   0    5.21    1.18 
  13   8   0    5.44    1.14 
 -13   8   0    2.05    0.64 
  13   8   0    3.77    0.86 
 -13   8   0    3.32    0.81 
 -13   8   0    2.09    0.69 
   0  -9   0    0.88    0.38 
   0  -9   0    0.36    0.32 
   0  -9   0    0.51    0.39 
   0  -9   0    0.53    0.25 
   0  -9   0    0.56    0.27 
   0  -9   0    0.81    0.28 
   0  -9   0    0.60    0.34 
   0  -9   0    0.63    0.33 
   0   9   0    1.02    0.35 
   0   9   0    1.28    0.34 
   0   9   0    0.79    0.40 
   0   9   0    0.54    0.33 
   0   9   0    0.41    0.37 
  -1  -9   0   13.61    0.71 
   1  -9   0   13.04    0.69 
  -1  -9   0   13.70    0.70 
  -1  -9   0   12.39    0.70 
  -1  -9   0   13.00    0.70 
   1  -9   0   14.38    0.78 
  -1  -9   0   11.59    0.79 
   1  -9   0   13.34    0.68 
   1  -9   0   12.92    0.76 
  -1  -9   0   13.42    0.77 
   1  -9   0   11.46    1.05 
   1  -9   0   12.69    0.70 
   1  -9   0   13.28    0.72 
  -1  -9   0   13.15    0.69 
  -1  -9   0   12.04    0.66 
   1  -9   0   12.86    0.70 
   1   9   0   13.19    0.80 
   1   9   0   13.06    1.14 
  -1   9   0   13.01    0.75 
   1   9   0   13.26    0.72 
  -1   9   0   13.88    0.64 
  -1   9   0   12.29    0.98 
  -1   9   0   11.57    0.71 
  -1   9   0   13.05    0.66 
  -1   9   0   12.68    0.71 
   1   9   0   13.43    0.71 
   1   9   0   13.64    0.64 
   1   9   0   12.47    0.69 
   1   9   0   13.56    0.66 
   2  -9   0    0.85    0.37 
  -2  -9   0    0.71    0.38 
   2  -9   0    0.70    0.30 
   2  -9   0    1.05    0.35 
  -2  -9   0    0.49    0.28 
  -2  -9   0    1.11    0.37 
   2  -9   0    0.81    0.32 
   2  -9   0    1.05    0.29 
  -2  -9   0    1.02    0.37 
   2  -9   0    0.68    0.43 
  -2  -9   0    0.82    0.37 
   2  -9   0    1.32    0.38 
   2  -9   0    0.70    0.33 
  -2   9   0    0.86    0.43 
   2   9   0    1.28    0.34 
   2   9   0    0.77    0.38 
  -2   9   0    0.89    0.25 
   2   9   0    1.07    0.30 
  -2   9   0    0.97    0.41 
   2   9   0    0.91    0.37 
   2   9   0    0.45    0.38 
  -2   9   0    0.83    0.34 
  -2   9   0    0.97    0.41 
   2   9   0    1.02    0.27 
   3  -9   0   -0.07    0.34 
   3  -9   0    0.10    0.29 
   3  -9   0    0.16    0.27 
   3  -9   0    0.08    0.28 
   3  -9   0    0.02    0.35 
   3  -9   0    0.54    0.47 
   3  -9   0    0.31    0.42 
  -3  -9   0    0.61    0.43 
  -3  -9   0   -0.02    0.26 
  -3  -9   0    0.25    0.27 
  -3  -9   0    0.10    0.31 
  -3   9   0    0.11    0.33 
   3   9   0    0.01    0.28 
  -3   9   0    0.19    0.23 
   3   9   0    0.13    0.34 
   3   9   0    0.07    0.26 
   3   9   0    0.08    0.33 
  -3   9   0   -0.16    0.36 
   3   9   0    0.56    0.42 
  -3   9   0   -0.22    0.30 
   3   9   0    0.08    0.27 
  -3   9   0    0.32    0.44 
  -3   9   0   -0.10    0.30 
  -4  -9   0   14.56    0.77 
   4  -9   0   14.98    0.87 
  -4  -9   0   13.90    0.79 
   4  -9   0   14.44    0.79 
   4  -9   0   13.17    0.79 
  -4  -9   0   14.34    0.75 
   4  -9   0   14.45    0.77 
   4  -9   0   14.83    0.76 
   4  -9   0   14.92    0.80 
  -4  -9   0   13.88    0.72 
   4  -9   0   14.08    0.75 
  -4  -9   0   13.92    0.79 
  -4  -9   0   15.58    0.77 
   4   9   0   13.98    0.77 
  -4   9   0   13.88    0.84 
  -4   9   0   14.14    0.82 
   4   9   0   13.43    0.78 
  -4   9   0   13.72    0.74 
  -4   9   0   14.49    0.78 
  -4   9   0   14.36    0.80 
   4   9   0   14.42    0.76 
   4   9   0   14.68    0.73 
  -4   9   0   14.84    0.74 
  -4   9   0   14.60    0.70 
   4   9   0   14.22    0.75 
   4   9   0   14.41    0.79 
   4   9   0   14.45    0.83 
  -5  -9   0    6.19    0.70 
   5  -9   0    6.26    0.77 
   5  -9   0    7.46    0.76 
  -5  -9   0    6.50    0.69 
  -5  -9   0    7.36    0.71 
   5  -9   0    6.86    0.71 
   5  -9   0    6.59    0.72 
  -5  -9   0    6.91    0.73 
  -5  -9   0    7.90    0.75 
  -5  -9   0    8.16    0.69 
   5  -9   0    6.72    0.71 
  -5   9   0    7.11    0.70 
   5   9   0    7.64    0.71 
  -5   9   0    6.98    0.73 
   5   9   0    7.16    0.74 
   5   9   0    7.19    0.72 
  -5   9   0    7.60    0.81 
  -5   9   0    7.47    0.77 
  -5   9   0    7.15    0.78 
   5   9   0    7.13    0.68 
  -5   9   0    6.99    0.67 
   5   9   0    6.21    0.73 
   5   9   0    6.58    0.73 
  -5   9   0    5.77    0.62 
   5   9   0    6.37    0.68 
  -6  -9   0   18.69    0.93 
  -6  -9   0   18.86    0.93 
  -6  -9   0   17.75    0.97 
  -6  -9   0   18.98    0.99 
   6  -9   0   19.52    1.00 
   6  -9   0   20.68    0.97 
  -6  -9   0   19.07    0.94 
   6  -9   0   20.07    0.96 
   6  -9   0   19.06    1.03 
  -6  -9   0   20.44    0.97 
   6  -9   0   19.21    1.07 
   6  -9   0   18.78    1.07 
  -6   9   0   19.68    0.92 
  -6   9   0   21.26    1.07 
  -6   9   0   20.00    0.99 
   6   9   0   18.39    0.94 
  -6   9   0   19.67    1.07 
   6   9   0   16.99    0.95 
  -6   9   0   19.26    0.93 
   6   9   0   17.85    0.97 
  -6   9   0   19.96    0.99 
   6   9   0   21.94    0.95 
   6   9   0   18.71    0.96 
   6   9   0   20.29    1.04 
   6   9   0   19.70    0.96 
  -6   9   0   19.76    0.87 
   7  -9   0    2.65    0.46 
   7  -9   0    1.97    0.56 
   7  -9   0    2.51    0.66 
   7  -9   0    1.63    0.48 
  -7  -9   0    1.41    0.39 
  -7  -9   0    1.80    0.42 
  -7  -9   0    2.92    0.62 
   7  -9   0    2.18    0.60 
  -7  -9   0    1.93    0.45 
  -7  -9   0    2.22    0.63 
  -7  -9   0    2.23    0.54 
  -7  -9   0    2.78    0.57 
   7  -9   0    2.63    0.56 
  -7   9   0    2.44    0.59 
   7   9   0    2.56    0.55 
  -7   9   0    1.98    0.51 
   7   9   0    1.62    0.47 
  -7   9   0    1.40    0.47 
   7   9   0    1.84    0.63 
  -7   9   0    1.97    0.54 
  -7   9   0    1.89    0.38 
   7   9   0    2.04    0.46 
   7   9   0    1.92    0.46 
   7   9   0    1.68    0.62 
  -7   9   0    2.51    0.67 
  -7   9   0    1.78    0.45 
   8  -9   0   21.80    1.13 
  -8  -9   0   20.00    1.62 
  -8  -9   0   22.10    1.16 
  -8  -9   0   22.03    1.28 
  -8  -9   0   22.64    1.14 
  -8  -9   0   20.54    1.09 
   8  -9   0   21.44    1.28 
   8  -9   0   21.29    1.89 
   8  -9   0   22.33    1.31 
  -8  -9   0   24.27    1.31 
   8  -9   0   22.41    1.14 
   8  -9   0   23.51    1.16 
  -8  -9   0   20.67    1.10 
  -8   9   0   21.45    1.01 
   8   9   0   20.92    1.23 
   8   9   0   19.66    1.08 
  -8   9   0   20.72    1.10 
   8   9   0   23.22    1.20 
  -8   9   0   20.93    1.25 
   8   9   0   23.52    1.29 
  -8   9   0   19.99    1.28 
  -8   9   0   21.36    1.26 
   8   9   0   21.81    1.16 
  -8   9   0   21.77    1.29 
   8   9   0   21.81    1.09 
  -9  -9   0   21.17    1.18 
   9  -9   0   17.28    1.17 
   9  -9   0   18.18    1.35 
   9  -9   0   19.61    1.39 
   9  -9   0   21.50    1.30 
  -9  -9   0   19.79    1.17 
   9  -9   0   18.74    1.14 
  -9  -9   0   19.07    1.12 
  -9  -9   0   17.82    1.13 
  -9  -9   0   20.83    1.15 
  -9  -9   0   19.90    1.30 
   9  -9   0   19.77    1.17 
  -9  -9   0   19.75    1.39 
   9  -9   0   19.39    1.16 
  -9   9   0   20.73    1.18 
  -9   9   0   21.90    1.34 
  -9   9   0   19.25    1.05 
  -9   9   0   17.97    1.15 
   9   9   0   18.51    1.33 
   9   9   0   19.28    1.17 
   9   9   0   21.20    1.26 
   9   9   0   20.16    1.35 
  -9   9   0   19.15    1.34 
  -9   9   0   18.64    1.32 
   9   9   0   19.37    1.11 
  -9   9   0   19.30    1.09 
   9   9   0   19.67    1.18 
 -10  -9   0   13.67    1.12 
 -10  -9   0   12.88    1.14 
  10  -9   0   15.46    1.14 
  10  -9   0   15.32    1.50 
 -10  -9   0   14.77    1.19 
  10  -9   0   13.63    1.18 
  10  -9   0   11.13    1.12 
 -10  -9   0   13.07    1.36 
  10  -9   0   14.18    1.18 
 -10   9   0   12.92    1.41 
 -10   9   0   14.14    1.10 
 -10   9   0   13.75    1.04 
 -10   9   0   12.04    1.16 
  10   9   0   15.03    1.32 
  10   9   0   15.18    1.97 
  10   9   0   13.47    1.13 
  10   9   0   14.10    1.11 
 -10   9   0   14.40    1.13 
  11  -9   0    0.44    0.61 
 -11  -9   0    0.47    0.85 
  11  -9   0   -0.87    0.50 
 -11  -9   0   -0.16    0.51 
 -11  -9   0   -0.24    0.63 
  11  -9   0    0.52    0.83 
 -11   9   0   -0.11    0.47 
 -11   9   0    0.60    0.52 
  11   9   0   -0.64    0.65 
  11   9   0   -0.43    0.77 
  11   9   0   -0.46    0.55 
 -11   9   0    0.43    0.76 
 -11   9   0    0.58    0.61 
  12  -9   0    4.84    1.00 
  12  -9   0    1.79    0.67 
 -12  -9   0    2.05    0.82 
 -12  -9   0    3.85    1.05 
 -12  -9   0    2.42    0.69 
  12  -9   0    3.66    0.81 
 -12   9   0    3.24    0.65 
  12   9   0    2.47    0.80 
 -12   9   0    2.77    0.62 
 -12   9   0    0.43    1.00 
  12   9   0    2.63    1.03 
 -12   9   0    2.75    0.77 
  13  -9   0    2.82    1.01 
  13  -9   0    1.87    0.75 
 -13  -9   0    5.42    1.23 
 -13  -9   0    3.47    0.96 
 -13  -9   0    3.63    0.69 
  13  -9   0    1.67    1.12 
  13   9   0    3.54    1.08 
 -13   9   0    1.97    0.88 
 -13   9   0    3.94    0.72 
 -13   9   0    2.99    1.17 
 -13   9   0    4.47    0.78 
  13   9   0    2.89    1.16 
   0 -10   0   24.56    0.93 
   0 -10   0   21.64    0.97 
   0 -10   0   25.40    0.87 
   0 -10   0   24.60    0.91 
   0 -10   0   25.26    0.97 
   0 -10   0   24.26    0.89 
   0 -10   0   22.18    0.98 
   0  10   0   24.90    1.00 
   0  10   0   24.52    0.95 
   0  10   0   23.52    0.97 
   0  10   0   24.95    0.89 
   0  10   0   23.62    0.86 
   0  10   0   25.65    0.84 
  -1 -10   0    5.56    0.63 
  -1 -10   0    6.86    0.61 
   1 -10   0    5.94    0.62 
   1 -10   0    6.29    0.67 
  -1 -10   0    6.96    1.08 
   1 -10   0    6.86    0.66 
   1 -10   0    6.20    0.64 
  -1 -10   0    5.36    0.62 
  -1 -10   0    7.13    0.62 
   1 -10   0    7.39    0.63 
  -1 -10   0    5.46    0.72 
   1 -10   0    6.10    0.64 
   1 -10   0    5.64    0.59 
  -1 -10   0    5.62    0.68 
  -1 -10   0    6.36    0.64 
   1  10   0    6.56    0.69 
  -1  10   0    6.16    0.59 
  -1  10   0    5.87    0.64 
   1  10   0    6.81    0.73 
  -1  10   0    6.23    0.68 
   1  10   0    6.27    0.65 
  -1  10   0    5.32    0.60 
  -1  10   0    5.79    0.69 
   1  10   0    6.13    0.59 
  -1  10   0    6.27    0.57 
   1  10   0    6.55    0.57 
   1  10   0    6.43    0.62 
   1  10   0    5.79    0.66 
  -2 -10   0    1.91    0.49 
   2 -10   0    2.02    0.39 
  -2 -10   0    2.33    0.49 
   2 -10   0    1.75    0.35 
   2 -10   0    1.86    0.45 
   2 -10   0    2.02    0.34 
   2 -10   0    2.51    0.43 
  -2 -10   0    2.03    0.39 
  -2 -10   0    1.67    0.32 
   2 -10   0    2.10    0.50 
  -2 -10   0    2.11    0.39 
   2 -10   0    2.48    0.40 
  -2 -10   0    1.99    0.36 
   2 -10   0    1.56    0.32 
  -2  10   0    1.70    0.30 
  -2  10   0    1.99    0.45 
  -2  10   0    2.24    0.42 
   2  10   0    1.77    0.33 
   2  10   0    1.70    0.35 
  -2  10   0    2.09    0.47 
   2  10   0    1.98    0.38 
   2  10   0    2.62    0.49 
   2  10   0    2.25    0.50 
  -2  10   0    2.02    0.38 
  -2  10   0    1.81    0.37 
   2  10   0    1.89    0.40 
   2  10   0    1.80    0.34 
  -3 -10   0    5.87    0.64 
   3 -10   0    5.58    0.67 
   3 -10   0    6.91    0.68 
  -3 -10   0    6.79    0.67 
   3 -10   0    6.20    0.70 
  -3 -10   0    7.13    0.77 
   3 -10   0    6.34    0.67 
   3 -10   0    5.78    0.69 
   3 -10   0    5.63    0.65 
  -3 -10   0    6.53    0.77 
   3 -10   0    6.81    0.72 
  -3 -10   0    7.35    0.69 
   3 -10   0    5.75    0.64 
  -3  10   0    5.76    0.67 
   3  10   0    3.99    0.74 
   3  10   0    6.14    0.68 
  -3  10   0    5.57    0.64 
   3  10   0    6.36    0.77 
  -3  10   0    6.62    0.74 
  -3  10   0    6.00    0.66 
  -3  10   0    6.44    0.59 
   3  10   0    6.17    0.75 
   3  10   0    6.54    0.63 
  -3  10   0    7.40    0.64 
   3  10   0    5.64    0.69 
   3  10   0    6.91    0.62 
  -4 -10   0    0.55    0.50 
   4 -10   0    1.24    0.38 
  -4 -10   0    0.94    0.41 
  -4 -10   0    1.30    0.53 
   4 -10   0    1.01    0.45 
  -4 -10   0    1.44    0.47 
   4 -10   0    0.99    0.41 
   4 -10   0    0.48    0.32 
   4 -10   0    1.10    0.48 
   4 -10   0    0.24    0.43 
  -4 -10   0    1.02    0.33 
   4 -10   0    0.84    0.33 
  -4 -10   0    1.13    0.34 
  -4  10   0    1.29    0.43 
  -4  10   0    0.68    0.47 
   4  10   0    1.01    0.51 
   4  10   0    1.14    0.35 
   4  10   0    0.54    0.41 
   4  10   0    0.74    0.37 
  -4  10   0    0.66    0.37 
   4  10   0    1.25    0.49 
   4  10   0    0.85    0.42 
  -4  10   0    0.43    0.44 
  -4  10   0    0.67    0.29 
   4  10   0    0.36    0.35 
  -4  10   0    0.87    0.39 
   5 -10   0    0.15    0.48 
  -5 -10   0    0.00    0.42 
   5 -10   0    0.05    0.43 
  -5 -10   0    0.28    0.48 
   5 -10   0    0.22    0.36 
  -5 -10   0    0.07    0.35 
   5 -10   0    0.04    0.38 
  -5 -10   0    0.04    0.35 
  -5 -10   0   -0.48    0.46 
  -5 -10   0    0.09    0.44 
   5 -10   0    0.40    0.43 
  -5  10   0   -0.02    0.39 
  -5  10   0    0.66    0.54 
  -5  10   0   -0.25    0.38 
   5  10   0    0.05    0.39 
   5  10   0    0.22    0.48 
   5  10   0    0.10    0.35 
  -5  10   0    0.40    0.30 
   5  10   0    0.21    0.43 
  -5  10   0    0.36    0.39 
  -5  10   0   -0.60    0.45 
   5  10   0    0.07    0.47 
   5  10   0   -0.24    0.35 
   5  10   0   -0.25    0.37 
  -5  10   0   -0.04    0.42 
  -6 -10   0   15.24    0.95 
   6 -10   0   13.31    0.93 
  -6 -10   0   13.37    0.93 
   6 -10   0   15.25    1.08 
   6 -10   0   14.72    1.03 
   6 -10   0   15.35    0.98 
   6 -10   0   15.68    0.95 
  -6 -10   0   16.38    1.10 
  -6 -10   0   14.56    0.92 
  -6 -10   0   15.03    0.93 
   6 -10   0   13.14    1.05 
  -6 -10   0   15.13    0.99 
   6  10   0   15.64    0.93 
  -6  10   0   13.09    1.04 
  -6  10   0   14.34    0.99 
   6  10   0   15.58    1.06 
   6  10   0   15.44    0.91 
  -6  10   0   14.03    1.05 
  -6  10   0   16.69    0.93 
  -6  10   0   14.05    0.92 
  -6  10   0   14.68    1.07 
   6  10   0   13.53    0.91 
   6  10   0   12.35    0.96 
  -6  10   0   14.14    0.82 
   6  10   0   13.72    1.01 
   6  10   0   15.61    0.97 
  -7 -10   0    3.01    1.02 
  -7 -10   0    1.91    0.48 
  -7 -10   0    2.14    0.47 
  -7 -10   0    2.50    0.71 
   7 -10   0    2.81    0.72 
  -7 -10   0    1.67    0.63 
   7 -10   0    2.15    0.47 
  -7 -10   0    2.13    0.49 
  -7 -10   0    2.98    0.60 
   7 -10   0    1.58    0.54 
   7 -10   0    2.68    0.71 
   7 -10   0    1.78    0.48 
  -7  10   0    1.92    0.69 
   7  10   0    2.28    0.66 
  -7  10   0    1.67    0.78 
  -7  10   0    1.83    0.59 
   7  10   0    3.01    0.65 
  -7  10   0    3.09    0.73 
  -7  10   0    2.14    0.53 
   7  10   0    1.78    0.49 
   7  10   0    3.53    0.70 
  -7  10   0    1.68    0.59 
   7  10   0    2.00    0.44 
  -7  10   0    1.77    0.39 
   8 -10   0    1.39    0.70 
  -8 -10   0    0.66    0.49 
   8 -10   0    1.70    0.56 
  -8 -10   0    0.95    0.45 
  -8 -10   0    1.94    0.57 
  -8 -10   0    0.52    0.83 
   8 -10   0    0.54    0.61 
   8 -10   0   -0.09    0.65 
  -8 -10   0    0.23    0.53 
   8 -10   0    0.88    0.55 
  -8 -10   0    1.42    0.46 
   8 -10   0    1.13    0.46 
  -8 -10   0    0.81    0.70 
   8  10   0    1.28    0.73 
   8  10   0    1.81    0.56 
  -8  10   0    1.83    0.58 
  -8  10   0    1.50    0.58 
  -8  10   0    1.01    0.48 
  -8  10   0    0.92    0.38 
   8  10   0   -0.52    0.63 
   8  10   0    0.84    0.56 
   8  10   0    0.68    0.67 
  -8  10   0    0.70    0.64 
   8  10   0    0.66    0.44 
  -8  10   0    1.10    0.58 
   9 -10   0    6.67    0.88 
  -9 -10   0    5.03    0.68 
  -9 -10   0    6.26    0.91 
   9 -10   0    6.06    0.96 
  -9 -10   0    4.91    0.62 
  -9 -10   0    5.35    0.84 
   9 -10   0    7.57    0.99 
  -9 -10   0    4.60    0.59 
   9 -10   0    6.11    0.74 
  -9  10   0    6.90    1.02 
   9  10   0    7.87    1.17 
  -9  10   0    5.10    0.95 
  -9  10   0    7.57    1.25 
   9  10   0    6.37    1.02 
   9  10   0    5.17    0.83 
  -9  10   0    6.92    0.88 
  -9  10   0    5.89    0.75 
   9  10   0    7.31    0.97 
  -9  10   0    6.48    0.84 
   9  10   0    6.19    0.88 
 -10 -10   0    0.24    0.75 
  10 -10   0    0.09    0.51 
 -10 -10   0    0.36    0.61 
 -10 -10   0   -0.36    0.49 
  10 -10   0   -0.60    0.62 
  10 -10   0    0.03    0.59 
  10 -10   0    0.74    0.80 
 -10 -10   0   -0.02    0.48 
 -10  10   0   -0.46    0.42 
 -10  10   0   -0.42    0.78 
 -10  10   0   -0.27    0.69 
  10  10   0    0.29    0.59 
 -10  10   0   -0.56    0.60 
  10  10   0   -0.57    0.68 
 -10  10   0    0.62    0.52 
  10  10   0    0.71    0.55 
 -11 -10   0    1.51    0.75 
 -11 -10   0    1.52    0.95 
  11 -10   0    1.75    0.90 
 -11 -10   0   -0.11    0.60 
 -11 -10   0    1.32    0.57 
  11 -10   0    0.40    0.60 
  11 -10   0    0.48    0.75 
  11  10   0    0.63    0.89 
  11  10   0    1.66    0.73 
 -11  10   0    1.48    0.61 
 -11  10   0    0.58    0.50 
 -11  10   0    2.93    0.98 
 -11  10   0    1.36    0.74 
 -12 -10   0    2.05    1.08 
  12 -10   0    2.48    0.94 
 -12 -10   0    3.12    0.83 
 -12 -10   0    2.59    0.68 
  12 -10   0    3.41    0.84 
  12 -10   0    1.76    0.70 
 -12 -10   0    1.67    0.69 
 -12  10   0    3.97    1.04 
 -12  10   0    1.42    0.62 
  12  10   0    3.34    1.05 
 -12  10   0    3.35    0.82 
 -12  10   0    2.17    0.72 
   0 -11   0    0.04    0.40 
   0 -11   0   -0.02    0.30 
   0 -11   0   -0.11    0.46 
   0 -11   0   -0.13    0.40 
   0 -11   0   -0.26    0.30 
   0 -11   0   -0.27    0.34 
   0 -11   0    0.18    0.31 
   0 -11   0    0.31    0.34 
   0  11   0    0.30    0.28 
   0  11   0   -0.52    0.47 
   0  11   0   -0.06    0.37 
   0  11   0    0.23    0.39 
   0  11   0   -0.02    0.33 
   0  11   0    0.00    0.41 
   1 -11   0   29.60    1.12 
  -1 -11   0   28.21    1.01 
   1 -11   0   28.90    1.11 
   1 -11   0   28.65    1.08 
   1 -11   0   28.99    1.00 
  -1 -11   0   28.66    1.10 
  -1 -11   0   28.81    1.01 
  -1 -11   0   27.98    1.12 
   1 -11   0   29.02    1.05 
  -1 -11   0   27.58    0.99 
   1 -11   0   29.57    1.03 
  -1 -11   0   28.15    1.11 
   1 -11   0   28.02    1.03 
  -1 -11   0   27.73    0.98 
   1 -11   0   28.05    1.01 
  -1 -11   0   28.26    1.04 
  -1  11   0   27.91    1.09 
  -1  11   0   29.08    0.99 
   1  11   0   28.18    0.98 
   1  11   0   28.53    1.05 
  -1  11   0   28.66    0.93 
   1  11   0   29.48    0.96 
  -1  11   0   27.65    1.12 
   1  11   0   29.33    1.08 
   1  11   0   27.84    1.00 
   1  11   0   28.51    1.05 
   1  11   0   29.76    1.14 
  -1  11   0   28.67    1.05 
  -1  11   0   29.19    1.02 
   2 -11   0   28.68    1.03 
  -2 -11   0   29.09    1.02 
   2 -11   0   29.76    1.12 
   2 -11   0   27.29    1.23 
   2 -11   0   30.62    1.16 
  -2 -11   0   29.46    1.04 
   2 -11   0   29.66    1.05 
  -2 -11   0   29.07    1.14 
  -2 -11   0   29.77    1.09 
  -2 -11   0   28.75    1.01 
  -2 -11   0   28.85    1.10 
   2 -11   0   30.01    1.06 
   2 -11   0   31.02    1.09 
   2 -11   0   30.26    1.15 
  -2  11   0   28.65    1.01 
  -2  11   0   29.51    1.14 
  -2  11   0   28.70    1.11 
   2  11   0   30.10    0.99 
   2  11   0   29.07    1.00 
   2  11   0   30.87    1.17 
   2  11   0   25.02    1.37 
  -2  11   0   29.52    1.03 
   2  11   0   30.54    1.04 
  -2  11   0   29.29    1.16 
   2  11   0   28.87    1.10 
   2  11   0   28.88    1.08 
  -2  11   0   29.56    0.96 
   3 -11   0    0.60    0.44 
   3 -11   0   -0.01    0.40 
   3 -11   0    0.40    0.37 
  -3 -11   0   -0.13    0.33 
   3 -11   0    0.47    0.36 
  -3 -11   0    0.45    0.43 
  -3 -11   0    0.71    0.52 
  -3 -11   0    0.22    0.44 
  -3 -11   0   -0.01    0.49 
   3 -11   0    0.45    0.59 
   3 -11   0   -0.29    0.45 
   3 -11   0    0.52    0.51 
   3 -11   0   -0.08    0.34 
  -3 -11   0    0.29    0.32 
  -3  11   0    0.16    0.28 
  -3  11   0    0.51    0.40 
   3  11   0   -0.63    0.39 
  -3  11   0    0.12    0.48 
   3  11   0    0.06    0.49 
   3  11   0    0.02    0.36 
   3  11   0    0.03    0.33 
  -3  11   0   -0.06    0.45 
   3  11   0   -0.15    0.50 
  -3  11   0   -0.58    0.37 
   3  11   0    0.68    0.33 
  -3  11   0    0.28    0.42 
   3  11   0   -0.41    0.37 
  -4 -11   0   -0.02    0.42 
  -4 -11   0    0.24    0.34 
   4 -11   0    0.34    0.38 
   4 -11   0    0.41    0.48 
  -4 -11   0   -0.51    0.48 
   4 -11   0   -0.20    0.43 
  -4 -11   0   -0.51    0.42 
  -4 -11   0    0.91    0.52 
   4 -11   0    0.41    0.55 
  -4 -11   0   -0.02    0.37 
   4 -11   0    0.62    0.48 
   4 -11   0    0.47    0.40 
   4 -11   0   -0.21    0.35 
  -4  11   0   -0.10    0.43 
  -4  11   0    0.16    0.39 
   4  11   0    0.19    0.48 
   4  11   0   -0.30    0.38 
   4  11   0    0.30    0.48 
  -4  11   0   -0.16    0.46 
   4  11   0    0.54    0.40 
  -4  11   0    0.59    0.55 
  -4  11   0    0.19    0.28 
   4  11   0   -0.70    0.40 
   4  11   0    0.60    0.35 
  -4  11   0    0.18    0.42 
   4  11   0    0.13    0.49 
   5 -11   0    2.98    0.60 
  -5 -11   0    3.24    0.54 
   5 -11   0    2.63    0.49 
  -5 -11   0    3.08    0.57 
  -5 -11   0    2.37    0.43 
  -5 -11   0    1.79    0.57 
   5 -11   0    2.46    0.52 
  -5 -11   0    1.65    0.43 
   5 -11   0    3.08    0.60 
  -5 -11   0    3.10    0.67 
   5 -11   0    3.17    0.59 
   5 -11   0    2.33    0.45 
  -5  11   0    3.05    0.67 
  -5  11   0    2.46    0.55 
   5  11   0    2.97    0.56 
  -5  11   0    3.03    0.51 
  -5  11   0    2.60    0.58 
   5  11   0    3.23    0.60 
  -5  11   0    2.49    0.53 
   5  11   0    2.72    0.48 
   5  11   0    2.19    0.43 
   5  11   0    2.86    0.56 
   5  11   0    2.53    0.64 
   5  11   0    2.18    0.48 
  -5  11   0    2.20    0.37 
  -6 -11   0    2.61    0.47 
   6 -11   0    1.97    0.47 
   6 -11   0    1.71    0.69 
  -6 -11   0    2.42    0.58 
  -6 -11   0    3.27    0.73 
   6 -11   0    2.10    0.78 
   6 -11   0    2.28    0.63 
  -6 -11   0    1.62    0.45 
   6 -11   0    1.65    0.54 
  -6 -11   0    1.69    0.68 
  -6 -11   0    2.51    0.61 
   6 -11   0    2.69    0.53 
   6  11   0    3.72    0.72 
   6  11   0    1.44    0.43 
  -6  11   0    2.53    0.39 
  -6  11   0    2.04    0.57 
   6  11   0    1.71    0.81 
   6  11   0    1.20    0.51 
  -6  11   0    2.26    0.65 
  -6  11   0    2.11    0.53 
   6  11   0    2.42    0.70 
  -6  11   0    1.95    0.68 
  -6  11   0    2.07    0.62 
  -6  11   0    1.74    0.50 
   6  11   0    1.77    0.59 
   6  11   0    2.11    0.57 
  -7 -11   0    1.06    0.59 
  -7 -11   0    0.47    0.65 
   7 -11   0    1.11    0.52 
  -7 -11   0    0.81    0.54 
   7 -11   0    1.28    0.58 
   7 -11   0    0.52    0.55 
   7 -11   0    1.39    0.74 
  -7 -11   0    1.24    0.56 
  -7 -11   0    0.16    0.45 
   7 -11   0    1.12    0.70 
   7 -11   0    0.68    0.46 
  -7 -11   0    0.44    0.44 
  -7  11   0    1.36    0.62 
   7  11   0    1.03    0.52 
   7  11   0   -1.39    0.59 
  -7  11   0    0.47    0.46 
  -7  11   0    0.82    0.51 
   7  11   0    1.02    0.50 
  -7  11   0    0.55    0.51 
  -7  11   0   -0.22    0.60 
  -7  11   0    0.10    0.69 
   7  11   0    1.58    1.20 
   7  11   0    0.60    0.46 
  -7  11   0    0.50    0.35 
   7  11   0    1.92    0.65 
  -8 -11   0    3.14    0.72 
   8 -11   0    1.89    0.61 
   8 -11   0    0.91    0.59 
  -8 -11   0    2.08    0.52 
  -8 -11   0    2.01    0.51 
  -8 -11   0    1.83    0.69 
   8 -11   0    1.66    0.52 
   8 -11   0    1.90    0.74 
   8 -11   0    2.78    0.74 
  -8 -11   0    2.21    0.78 
  -8 -11   0    1.25    0.63 
  -8  11   0    3.36    0.76 
  -8  11   0    2.11    0.42 
   8  11   0    2.43    0.61 
   8  11   0    4.01    0.86 
  -8  11   0    0.61    0.60 
   8  11   0    1.49    0.51 
   8  11   0    1.68    0.58 
  -8  11   0    1.91    0.59 
   8  11   0    2.16    0.69 
   8  11   0    1.95    0.74 
  -8  11   0    2.37    0.64 
  -8  11   0    1.82    0.71 
  -8  11   0    1.55    0.50 
  -9 -11   0    7.05    1.05 
   9 -11   0    5.49    0.67 
   9 -11   0    5.77    0.84 
  -9 -11   0    5.64    0.87 
  -9 -11   0    4.68    0.64 
   9 -11   0    8.51    1.04 
   9 -11   0    6.61    1.10 
  -9 -11   0    7.09    1.06 
  -9  11   0    4.71    0.74 
   9  11   0    4.27    0.60 
  -9  11   0    6.81    1.02 
  -9  11   0    7.71    1.05 
  -9  11   0    9.43    1.25 
   9  11   0    6.23    0.78 
  -9  11   0    6.50    0.90 
 -10 -11   0    0.82    0.55 
 -10 -11   0    1.64    0.85 
 -10 -11   0   -0.56    0.63 
  10 -11   0   -0.71    0.62 
  10 -11   0    1.11    0.78 
 -10 -11   0    0.32    0.54 
  10 -11   0   -0.40    0.54 
  10  11   0    0.57    0.80 
  10  11   0    0.05    0.61 
 -10  11   0    0.19    0.45 
 -10  11   0    1.10    0.78 
 -10  11   0    0.12    0.62 
 -10  11   0   -0.03    0.56 
 -11 -11   0    1.17    0.77 
  11 -11   0    0.85    0.75 
  11 -11   0   -0.35    0.61 
 -11 -11   0    0.05    0.88 
  11 -11   0    0.29    0.84 
 -11 -11   0    0.38    0.62 
 -11  11   0    0.64    0.53 
  11  11   0   -0.41    0.91 
 -11  11   0    2.21    0.74 
  11  11   0   -0.05    0.71 
 -11  11   0    0.53    0.95 
 -11  11   0    0.39    0.61 
  12 -11   0    2.37    0.93 
 -12 -11   0    1.93    0.81 
  12 -11   0   -1.15    1.01 
 -12 -11   0    1.28    0.66 
 -12 -11   0    0.46    0.69 
 -12 -11   0    1.02    1.09 
  12  11   0    1.86    0.86 
  12  11   0    3.10    1.04 
 -12  11   0    3.81    0.91 
 -12  11   0    1.61    0.67 
 -12  11   0    1.21    0.99 
   0 -12   0    6.73    0.81 
   0 -12   0    6.31    0.86 
   0 -12   0    5.50    0.72 
   0 -12   0    5.47    0.79 
   0 -12   0    6.14    0.73 
   0 -12   0    6.01    0.74 
   0 -12   0    4.90    0.62 
   0 -12   0    6.62    0.72 
   0  12   0    6.16    0.84 
   0  12   0    6.46    0.64 
   0  12   0    5.65    0.73 
   0  12   0    5.79    0.69 
   0  12   0    5.95    0.78 
   0  12   0    5.48    0.74 
  -1 -12   0   13.23    0.82 
  -1 -12   0   13.36    0.84 
   1 -12   0   11.73    0.82 
  -1 -12   0   11.37    0.87 
   1 -12   0   12.45    0.89 
  -1 -12   0   12.41    0.81 
   1 -12   0   13.07    0.86 
   1 -12   0   12.88    0.82 
   1 -12   0   12.36    0.95 
   1 -12   0   13.77    0.92 
  -1 -12   0   11.56    0.93 
  -1 -12   0   13.20    0.98 
   1 -12   0   13.45    0.97 
  -1 -12   0   11.80    0.87 
   1 -12   0   11.18    0.80 
  -1 -12   0   12.81    0.86 
   1  12   0   12.48    0.96 
  -1  12   0   13.47    0.74 
   1  12   0   12.52    0.84 
  -1  12   0   13.88    0.89 
  -1  12   0   13.88    0.80 
  -1  12   0   12.62    0.86 
   1  12   0   12.29    0.79 
  -1  12   0   12.37    0.93 
   1  12   0   12.55    0.89 
  -1  12   0   12.46    0.85 
   1  12   0   12.70    0.85 
   1  12   0   13.40    0.96 
   1  12   0   13.00    0.77 
  -2 -12   0    0.30    0.51 
   2 -12   0    0.26    0.55 
   2 -12   0    0.91    0.55 
   2 -12   0    0.19    0.33 
   2 -12   0    0.27    0.47 
  -2 -12   0    0.08    0.49 
   2 -12   0    0.30    0.38 
   2 -12   0    0.03    0.35 
  -2 -12   0    0.40    0.44 
  -2 -12   0    0.35    0.42 
  -2 -12   0    0.01    0.34 
  -2 -12   0    0.21    0.41 
  -2 -12   0    0.19    0.34 
   2 -12   0    0.27    0.44 
   2 -12   0    0.09    0.41 
   2  12   0    0.32    0.41 
  -2  12   0    0.00    0.45 
  -2  12   0   -0.14    0.53 
  -2  12   0    0.54    0.43 
  -2  12   0   -0.44    0.52 
  -2  12   0    0.46    0.40 
   2  12   0   -0.22    0.46 
   2  12   0   -0.34    0.37 
  -2  12   0    0.25    0.31 
   2  12   0    0.45    0.32 
   2  12   0    0.42    0.44 
   2  12   0   -0.53    0.48 
   2  12   0    0.43    0.38 
   3 -12   0   55.08    1.59 
   3 -12   0   53.92    1.56 
  -3 -12   0   54.08    1.50 
   3 -12   0   54.39    1.56 
   3 -12   0   53.66    1.51 
  -3 -12   0   53.59    1.65 
   3 -12   0   54.73    1.53 
   3 -12   0   53.97    1.59 
   3 -12   0   56.38    1.66 
  -3 -12   0   54.67    1.58 
  -3 -12   0   54.84    1.53 
  -3 -12   0   54.76    1.50 
  -3 -12   0   56.46    1.66 
   3 -12   0   55.87    1.60 
   3  12   0   54.78    1.47 
   3  12   0   50.98    1.51 
   3  12   0   53.29    1.59 
   3  12   0   53.85    1.58 
  -3  12   0   54.69    1.65 
   3  12   0   55.24    1.65 
  -3  12   0   52.65    1.57 
   3  12   0   54.75    1.49 
  -3  12   0   54.59    1.48 
  -3  12   0   55.80    1.40 
   3  12   0   53.96    1.58 
  -3  12   0   52.96    1.50 
  -3  12   0   52.13    1.64 
   4 -12   0   -0.18    0.45 
   4 -12   0    0.70    0.53 
   4 -12   0    0.54    0.42 
   4 -12   0    1.06    0.54 
   4 -12   0    0.53    0.43 
  -4 -12   0    0.88    0.38 
  -4 -12   0    0.11    0.41 
  -4 -12   0    0.58    0.55 
  -4 -12   0    0.30    0.59 
   4 -12   0    0.35    0.40 
  -4 -12   0    0.47    0.51 
   4 -12   0    0.36    0.39 
  -4 -12   0    0.51    0.49 
   4 -12   0    0.11    0.60 
   4  12   0    0.38    0.52 
  -4  12   0    0.78    0.51 
   4  12   0    0.45    0.41 
   4  12   0    0.95    0.55 
   4  12   0    0.50    0.40 
  -4  12   0   -0.72    0.46 
  -4  12   0    1.22    0.55 
   4  12   0    0.71    0.40 
  -4  12   0    0.43    0.48 
   4  12   0    0.43    0.59 
   4  12   0    0.32    0.43 
  -4  12   0    1.10    0.63 
  -4  12   0    0.30    0.32 
  -5 -12   0   91.07    2.60 
  -5 -12   0   94.38    2.19 
   5 -12   0   92.30    2.29 
  -5 -12   0   92.51    2.15 
  -5 -12   0   93.45    2.29 
   5 -12   0   92.42    2.20 
  -5 -12   0   93.56    2.27 
   5 -12   0   91.98    2.27 
   5 -12   0   90.88    2.32 
   5 -12   0   93.40    2.25 
  -5 -12   0   90.45    2.33 
   5  12   0   89.38    2.32 
   5  12   0   92.68    2.28 
  -5  12   0   91.31    2.04 
  -5  12   0   91.52    2.28 
  -5  12   0   89.82    2.31 
  -5  12   0   92.62    2.39 
   5  12   0   95.98    2.23 
   5  12   0   93.41    2.33 
  -5  12   0   92.73    2.19 
  -5  12   0   88.96    2.15 
   5  12   0   91.66    2.53 
   5  12   0   90.93    2.22 
  -6 -12   0   10.12    1.02 
  -6 -12   0   11.57    1.00 
   6 -12   0   10.06    1.31 
   6 -12   0   11.50    1.02 
  -6 -12   0   12.15    0.97 
   6 -12   0   11.73    1.06 
   6 -12   0   12.77    1.63 
  -6 -12   0   10.33    1.05 
  -6 -12   0   11.38    1.05 
   6 -12   0   11.43    1.14 
  -6 -12   0   13.08    1.80 
   6 -12   0   11.90    0.99 
   6  12   0   10.85    1.03 
   6  12   0    8.71    1.02 
   6  12   0    9.98    1.03 
   6  12   0   12.80    1.00 
  -6  12   0   13.08    1.16 
   6  12   0   11.55    0.94 
  -6  12   0   11.31    1.01 
  -6  12   0   11.68    0.91 
   6  12   0   10.03    1.09 
  -6  12   0   11.33    0.81 
  -6  12   0   12.12    1.06 
  -6  12   0   10.81    1.17 
  -7 -12   0    1.92    0.68 
   7 -12   0    2.57    0.73 
   7 -12   0    1.25    0.50 
  -7 -12   0    1.59    0.50 
  -7 -12   0    2.83    0.66 
   7 -12   0    2.78    0.83 
  -7 -12   0    1.27    0.61 
   7 -12   0    0.96    0.52 
   7 -12   0    1.80    0.59 
  -7 -12   0    1.91    0.59 
  -7 -12   0    2.49    0.83 
   7 -12   0    1.48    0.69 
  -7  12   0    1.77    0.39 
  -7  12   0    1.78    0.75 
   7  12   0    2.47    0.55 
  -7  12   0    2.10    0.57 
  -7  12   0    3.08    0.63 
   7  12   0    2.01    0.58 
   7  12   0    2.06    0.67 
  -7  12   0    1.89    0.77 
   7  12   0    1.96    0.66 
   7  12   0    1.07    0.77 
  -7  12   0    2.25    0.54 
   7  12   0    1.81    0.63 
  -7  12   0    1.23    0.62 
  -8 -12   0    5.00    0.71 
   8 -12   0    3.89    0.87 
   8 -12   0    5.90    0.88 
   8 -12   0    5.53    0.75 
  -8 -12   0    5.97    0.91 
  -8 -12   0    7.01    1.09 
   8 -12   0    3.56    0.60 
  -8 -12   0    3.77    0.57 
  -8  12   0    5.28    0.84 
   8  12   0    4.56    0.86 
   8  12   0    5.54    0.89 
  -8  12   0    6.13    0.93 
  -8  12   0    7.73    1.31 
  -8  12   0    3.97    0.66 
   8  12   0    4.03    0.64 
  -8  12   0    3.46    0.60 
   8  12   0    4.90    0.69 
  -9 -12   0    0.75    0.86 
   9 -12   0   -0.72    0.58 
  -9 -12   0   -0.65    0.49 
  -9 -12   0    0.11    0.53 
   9 -12   0   -0.08    0.52 
  -9 -12   0    0.16    0.62 
   9 -12   0   -0.66    0.79 
  -9  12   0    1.27    0.76 
   9  12   0    0.14    0.62 
  -9  12   0    0.30    0.53 
  -9  12   0    0.86    0.61 
  -9  12   0    0.03    0.40 
   9  12   0   -0.38    0.79 
 -10 -12   0    0.50    0.57 
 -10 -12   0    0.33    0.69 
 -10 -12   0    0.70    0.59 
  10 -12   0    0.32    0.58 
 -10 -12   0   -0.03    0.81 
  10 -12   0    0.25    0.72 
  10 -12   0    0.32    0.88 
  10  12   0    0.07    0.69 
 -10  12   0   -0.55    0.89 
 -10  12   0    0.00    0.45 
 -10  12   0    0.38    0.58 
  10  12   0    1.49    0.84 
 -10  12   0    0.87    0.68 
  11 -12   0    0.85    0.87 
 -11 -12   0   -1.00    1.02 
 -11 -12   0   -0.69    0.65 
 -11 -12   0   -0.10    0.63 
 -11 -12   0    0.87    0.78 
  11 -12   0    0.16    0.75 
  11 -12   0   -1.25    0.63 
 -11  12   0    1.23    0.74 
  11  12   0    0.40    0.73 
 -11  12   0    0.15    0.52 
 -11  12   0   -0.55    0.60 
  11  12   0   -0.82    0.98 
 -11  12   0   -1.80    0.91 
   0 -13   0    0.00    0.50 
   0 -13   0    0.70    0.54 
   0 -13   0   -0.24    0.35 
   0 -13   0   -0.62    0.38 
   0 -13   0   -0.61    0.43 
   0 -13   0   -0.21    0.56 
   0 -13   0   -0.23    0.34 
   0 -13   0    0.04    0.42 
   0  13   0    0.11    0.45 
   0  13   0   -0.94    0.48 
   0  13   0   -0.35    0.58 
   0  13   0    0.22    0.46 
   0  13   0   -0.07    0.39 
   0  13   0    0.09    0.32 
  -1 -13   0    0.61    0.37 
   1 -13   0    0.54    0.60 
   1 -13   0    0.12    0.60 
   1 -13   0    0.30    0.39 
  -1 -13   0    0.54    0.47 
  -1 -13   0    0.08    0.45 
   1 -13   0   -0.13    0.40 
   1 -13   0    1.18    0.55 
  -1 -13   0    0.39    0.37 
  -1 -13   0    0.40    0.53 
  -1 -13   0    0.39    0.50 
   1 -13   0    0.16    0.43 
   1 -13   0    0.16    0.47 
   1 -13   0    0.16    0.38 
  -1 -13   0   -0.01    0.39 
  -1 -13   0    0.67    0.58 
   1  13   0    0.38    0.35 
  -1  13   0    0.48    0.57 
   1  13   0   -0.24    0.52 
   1  13   0    0.44    0.45 
  -1  13   0    0.20    0.48 
  -1  13   0   -0.38    0.57 
   1  13   0    0.39    0.51 
  -1  13   0   -0.01    0.42 
  -1  13   0    0.35    0.46 
  -1  13   0    0.48    0.33 
   1  13   0    0.19    0.59 
   1  13   0    0.62    0.44 
  -2 -13   0    0.92    0.58 
  -2 -13   0    0.95    0.40 
   2 -13   0    1.56    0.53 
   2 -13   0    0.32    0.38 
   2 -13   0    1.47    0.43 
  -2 -13   0    0.68    0.37 
   2 -13   0    0.95    0.53 
   2 -13   0    1.20    0.63 
  -2 -13   0    0.71    0.48 
  -2 -13   0    0.96    0.63 
   2 -13   0    0.24    0.59 
  -2 -13   0    1.02    0.43 
   2 -13   0    0.46    0.41 
  -2 -13   0    0.83    0.49 
   2 -13   0    1.22    0.45 
   2  13   0    1.41    0.38 
   2  13   0    0.64    0.47 
  -2  13   0    1.92    0.37 
  -2  13   0    0.62    0.43 
  -2  13   0    0.28    0.54 
  -2  13   0    1.53    0.52 
  -2  13   0    0.24    0.50 
   2  13   0    1.60    0.46 
   2  13   0    1.06    0.62 
   2  13   0    1.03    0.45 
   2  13   0    0.24    0.55 
  -2  13   0    1.28    0.64 
   2  13   0    0.87    0.52 
  -3 -13   0   33.97    1.43 
  -3 -13   0   36.18    1.30 
   3 -13   0   34.33    1.36 
   3 -13   0   35.40    1.35 
   3 -13   0   36.04    1.33 
  -3 -13   0   33.49    1.21 
   3 -13   0   34.58    1.31 
  -3 -13   0   35.97    1.43 
  -3 -13   0   34.56    1.22 
  -3 -13   0   34.28    1.37 
   3 -13   0   35.50    1.35 
   3 -13   0   33.25    1.29 
   3 -13   0   32.36    1.33 
  -3 -13   0   33.82    1.26 
   3 -13   0   35.38    1.36 
   3  13   0   34.97    1.24 
  -3  13   0   35.48    1.24 
   3  13   0   36.24    1.43 
   3  13   0   34.10    1.35 
   3  13   0   33.80    1.42 
   3  13   0   32.81    1.35 
  -3  13   0   32.74    1.41 
   3  13   0   35.63    1.30 
  -3  13   0   32.60    1.32 
  -3  13   0   36.77    1.35 
   3  13   0   34.94    1.23 
  -3  13   0   32.51    1.24 
  -3  13   0   36.09    1.15 
   4 -13   0    1.56    0.47 
  -4 -13   0    1.67    0.63 
   4 -13   0    3.04    0.73 
   4 -13   0    2.58    0.51 
   4 -13   0    2.84    0.67 
  -4 -13   0    2.09    0.59 
   4 -13   0    1.81    0.68 
   4 -13   0    2.13    0.58 
   4 -13   0    3.83    0.67 
   4 -13   0    2.17    0.48 
  -4 -13   0    2.22    0.71 
  -4 -13   0    2.50    0.65 
  -4 -13   0    2.40    0.50 
  -4 -13   0    2.60    0.46 
   4  13   0    2.54    0.62 
  -4  13   0    2.55    0.57 
   4  13   0    2.92    0.69 
   4  13   0    3.02    0.69 
  -4  13   0    2.35    0.71 
   4  13   0    2.62    0.70 
  -4  13   0    2.62    0.41 
  -4  13   0    2.13    0.57 
   4  13   0    2.84    0.55 
  -4  13   0    2.49    0.67 
   4  13   0    2.69    0.54 
  -5 -13   0    4.73    0.67 
   5 -13   0    5.71    0.98 
   5 -13   0    4.92    0.76 
  -5 -13   0    5.56    0.85 
  -5 -13   0    6.50    0.86 
   5 -13   0    7.10    0.91 
   5 -13   0    5.55    0.74 
   5 -13   0    3.84    0.56 
   5 -13   0    4.91    0.76 
   5 -13   0    6.09    0.96 
  -5 -13   0    4.37    0.62 
  -5 -13   0    6.23    0.93 
   5  13   0    6.41    0.86 
  -5  13   0    5.44    0.76 
  -5  13   0    4.62    0.65 
   5  13   0    4.51    0.63 
  -5  13   0    6.05    0.72 
   5  13   0    5.05    0.81 
   5  13   0    6.44    0.89 
  -5  13   0    3.99    0.72 
   5  13   0    7.23    1.03 
   5  13   0    4.28    0.60 
  -5  13   0    6.38    0.85 
  -5  13   0    4.27    0.79 
   6 -13   0   -0.17    0.62 
  -6 -13   0   -0.64    0.48 
  -6 -13   0    0.24    0.54 
  -6 -13   0   -0.31    0.62 
   6 -13   0   -0.23    0.50 
  -6 -13   0   -0.17    0.73 
   6 -13   0    0.79    0.55 
  -6 -13   0   -0.42    0.60 
   6 -13   0    0.11    0.58 
   6 -13   0    1.19    0.70 
  -6 -13   0   -0.44    0.75 
   6  13   0   -0.06    0.46 
   6  13   0   -0.43    0.60 
  -6  13   0    0.41    0.58 
   6  13   0    0.36    0.55 
  -6  13   0    0.73    0.55 
   6  13   0   -0.50    0.58 
   6  13   0   -0.12    0.50 
   6  13   0   -0.57    0.73 
  -6  13   0   -0.34    0.72 
  -6  13   0   -0.49    0.69 
  -6  13   0    0.30    0.34 
   6  13   0   -0.13    0.53 
  -6  13   0    0.09    0.58 
  -7 -13   0    0.35    0.46 
  -7 -13   0    2.16    1.01 
   7 -13   0    1.00    0.49 
   7 -13   0    0.64    0.59 
   7 -13   0    0.15    0.65 
  -7 -13   0    0.77    0.59 
  -7 -13   0    0.62    0.75 
   7 -13   0    0.38    0.85 
   7  13   0    0.37    0.73 
  -7  13   0    0.72    0.74 
   7  13   0    0.10    0.55 
   7  13   0   -0.04    0.52 
   7  13   0    1.14    0.85 
   7  13   0   -0.84    0.55 
  -7  13   0    0.44    0.37 
  -7  13   0    0.89    0.54 
  -7  13   0   -0.11    0.63 
   8 -13   0   -0.09    0.50 
   8 -13   0    0.64    0.64 
   8 -13   0   -0.26    0.71 
  -8 -13   0    0.39    0.50 
  -8 -13   0    0.10    0.56 
  -8 -13   0    0.62    0.64 
  -8 -13   0    1.19    0.81 
   8  13   0    0.20    0.60 
   8  13   0    0.46    0.79 
  -8  13   0    0.47    0.39 
  -8  13   0    1.47    0.62 
  -8  13   0    1.27    0.78 
   9 -13   0    0.85    0.69 
   9 -13   0   -0.31    0.86 
  -9 -13   0    1.93    0.75 
   9 -13   0   -0.65    0.55 
  -9 -13   0    0.99    0.57 
  -9 -13   0    1.53    0.68 
  -9 -13   0    0.52    0.88 
  -9  13   0    0.16    0.42 
   9  13   0    1.05    0.88 
   9  13   0    0.72    0.67 
  -9  13   0    1.68    0.63 
  -9  13   0    0.52    0.85 
  10 -13   0    2.19    1.01 
  10 -13   0    4.12    0.89 
 -10 -13   0    2.24    1.04 
 -10 -13   0    1.93    0.67 
 -10 -13   0    4.27    0.83 
  10 -13   0    1.60    0.67 
 -10 -13   0    1.93    0.64 
 -10  13   0    3.16    1.05 
  10  13   0    3.15    1.03 
  10  13   0    2.21    0.72 
 -10  13   0    2.48    0.54 
 -10  13   0    3.13    0.78 
 -11 -13   0    3.18    0.93 
  11 -13   0    0.70    1.00 
 -11 -13   0   -0.23    0.68 
  11 -13   0   -1.05    0.69 
 -11 -13   0    0.67    0.69 
  11 -13   0    1.15    0.91 
 -11 -13   0    1.81    1.14 
  11  13   0    1.50    1.05 
 -11  13   0    1.03    0.83 
 -11  13   0    0.14    0.68 
  11  13   0    0.95    0.88 
 -11  13   0    1.67    0.99 
   0 -14   0    0.59    0.40 
   0 -14   0    1.27    0.60 
   0 -14   0    1.28    0.69 
   0 -14   0    1.04    0.43 
   0 -14   0    0.52    0.47 
   0 -14   0    0.98    0.81 
   0 -14   0    1.35    0.51 
   0  14   0    0.16    0.63 
   0  14   0    0.72    0.50 
   0  14   0   -0.13    0.52 
   0  14   0    1.15    0.38 
   0  14   0    0.88    0.65 
   1 -14   0    7.23    0.92 
  -1 -14   0    7.82    0.89 
   1 -14   0    6.05    0.95 
  -1 -14   0    6.05    0.86 
   1 -14   0    6.93    0.90 
   1 -14   0    6.74    0.89 
   1 -14   0    6.78    0.84 
  -1 -14   0    6.57    0.86 
  -1 -14   0    7.61    0.91 
   1 -14   0    8.65    1.10 
  -1 -14   0    7.65    0.86 
  -1 -14   0    4.59    0.68 
  -1 -14   0    6.35    0.95 
   1 -14   0    7.09    1.12 
   1 -14   0    6.75    0.91 
  -1 -14   0    7.38    0.86 
  -1  14   0    7.90    1.05 
   1  14   0    5.84    0.67 
   1  14   0    8.15    0.80 
   1  14   0    5.50    0.74 
   1  14   0    7.62    1.07 
  -1  14   0    6.44    0.90 
   1  14   0    5.80    1.13 
  -1  14   0    6.60    0.75 
  -1  14   0    7.04    1.02 
   1  14   0    7.64    1.00 
  -1  14   0    7.85    1.04 
   2 -14   0    1.48    0.64 
  -2 -14   0    0.23    0.48 
  -2 -14   0    0.02    0.62 
  -2 -14   0    0.45    0.52 
   2 -14   0    0.76    0.56 
   2 -14   0    0.59    0.43 
   2 -14   0    0.33    0.51 
   2 -14   0    0.50    0.75 
   2 -14   0    0.66    0.47 
   2 -14   0    0.62    0.43 
  -2 -14   0    1.12    0.43 
  -2 -14   0    0.15    0.65 
  -2 -14   0    1.02    0.42 
  -2 -14   0    0.69    0.44 
   2 -14   0    1.22    0.55 
  -2  14   0    1.10    0.62 
  -2  14   0    0.07    0.47 
   2  14   0    0.38    0.64 
  -2  14   0    1.14    0.53 
   2  14   0    1.05    0.40 
   2  14   0    1.11    0.49 
   2  14   0    1.58    0.54 
   2  14   0    1.08    0.59 
  -2  14   0    1.04    0.37 
   2  14   0    0.29    0.52 
  -2  14   0    1.08    0.66 
   2  14   0    1.22    0.63 
  -2  14   0    1.55    0.56 
   3 -14   0    7.59    0.97 
  -3 -14   0    6.23    0.69 
   3 -14   0    7.67    1.01 
  -3 -14   0    7.08    0.91 
   3 -14   0    5.51    0.82 
  -3 -14   0    7.94    0.94 
   3 -14   0    7.93    1.01 
   3 -14   0    7.46    0.99 
   3 -14   0    8.78    1.00 
  -3 -14   0    7.24    0.89 
   3 -14   0    7.87    0.92 
  -3 -14   0    6.61    0.83 
   3 -14   0    8.38    0.97 
  -3 -14   0    8.19    1.05 
   3  14   0    6.15    0.82 
   3  14   0    8.07    1.00 
   3  14   0    9.80    1.36 
   3  14   0    8.04    0.86 
   3  14   0    5.69    0.71 
   3  14   0    6.23    1.03 
  -3  14   0    8.07    0.79 
  -3  14   0    6.55    0.92 
  -3  14   0    9.40    0.88 
  -3  14   0    7.00    0.93 
   3  14   0    7.28    0.87 
  -3  14   0    8.88    1.01 
   4 -14   0    2.71    0.54 
   4 -14   0    2.13    0.63 
  -4 -14   0    3.15    0.61 
   4 -14   0    1.19    0.52 
   4 -14   0    2.22    0.55 
   4 -14   0    2.50    0.78 
   4 -14   0    3.22    0.74 
   4 -14   0    3.91    0.71 
  -4 -14   0    2.47    0.47 
   4 -14   0    2.60    0.53 
  -4 -14   0    1.90    0.57 
  -4 -14   0    2.30    0.76 
  -4 -14   0    2.99    0.82 
  -4 -14   0    2.20    0.56 
   4  14   0    2.91    0.57 
   4  14   0    2.65    0.47 
  -4  14   0    1.99    0.62 
  -4  14   0    2.50    0.60 
   4  14   0    3.61    0.79 
   4  14   0    1.78    0.55 
  -4  14   0    3.07    0.59 
   4  14   0    3.49    0.79 
  -4  14   0    1.70    1.07 
   4  14   0    2.22    0.59 
   4  14   0    2.85    0.70 
  -4  14   0    2.44    0.42 
  -4  14   0    3.68    0.79 
  -5 -14   0    0.29    0.63 
  -5 -14   0    1.79    0.82 
  -5 -14   0   -0.76    0.52 
  -5 -14   0   -0.10    0.65 
  -5 -14   0    0.14    0.71 
   5 -14   0   -0.69    0.76 
   5 -14   0    0.84    0.58 
   5 -14   0   -0.19    0.48 
   5 -14   0    0.70    0.63 
   5 -14   0   -0.04    0.46 
  -5  14   0    1.15    0.75 
   5  14   0    0.20    0.54 
  -5  14   0    0.25    0.71 
  -5  14   0   -0.25    0.53 
  -5  14   0    0.17    0.59 
  -5  14   0    0.15    0.61 
   5  14   0   -0.16    0.42 
   5  14   0   -0.16    0.65 
   5  14   0   -0.47    0.69 
   5  14   0    0.10    0.51 
  -5  14   0   -0.12    0.36 
   5  14   0    0.35    0.51 
   5  14   0   -0.49    0.75 
  -6 -14   0    0.97    0.46 
  -6 -14   0   -0.06    0.60 
   6 -14   0    1.64    0.54 
   6 -14   0    0.01    0.49 
   6 -14   0   -0.79    0.55 
   6 -14   0    1.79    0.78 
  -6 -14   0    0.70    0.72 
  -6 -14   0   -0.36    0.96 
   6  14   0    0.43    0.90 
  -6  14   0    0.31    0.71 
  -6  14   0    0.83    0.59 
   6  14   0   -0.10    0.48 
   6  14   0   -0.59    0.51 
   6  14   0    1.24    0.61 
   6  14   0    0.30    0.70 
  -6  14   0   -0.22    0.35 
  -7 -14   0    2.47    0.68 
   7 -14   0    3.05    0.77 
   7 -14   0    1.32    0.59 
  -7 -14   0    2.70    0.88 
  -7 -14   0    2.04    0.55 
   7 -14   0    1.81    0.63 
  -7  14   0    2.47    0.80 
  -7  14   0    1.79    0.44 
   7  14   0    3.48    0.71 
   7  14   0    2.89    0.86 
  -7  14   0    1.84    0.62 
  -8 -14   0    0.51    0.69 
   8 -14   0    0.45    0.78 
  -8 -14   0    0.64    0.87 
  -8 -14   0    0.08    1.04 
   8 -14   0    1.23    0.68 
   8 -14   0   -0.81    0.54 
  -8  14   0    0.71    0.63 
  -8  14   0   -0.05    0.83 
   8  14   0    0.25    0.65 
  -8  14   0    0.53    0.42 
   8  14   0    0.40    0.87 
  -9 -14   0    1.10    0.99 
   9 -14   0    0.87    0.97 
  -9 -14   0    1.12    0.78 
  -9 -14   0    0.91    0.64 
  -9 -14   0   -0.51    0.57 
   9 -14   0   -0.02    0.62 
   9 -14   0    1.18    0.78 
   9  14   0    0.14    0.71 
  -9  14   0    1.38    0.98 
  -9  14   0   -0.05    0.45 
   9  14   0    0.44    0.95 
  -9  14   0    0.82    0.68 
  10 -14   0    0.51    0.70 
 -10 -14   0    2.28    0.98 
 -10 -14   0    1.81    0.84 
  10 -14   0    0.81    1.06 
 -10 -14   0    0.09    0.67 
 -10 -14   0    0.70    0.67 
  10 -14   0   -0.44    0.85 
  10  14   0    1.60    0.79 
 -10  14   0    1.95    1.08 
 -10  14   0    2.00    0.79 
  10  14   0    1.80    0.92 
   0 -15   0    0.27    0.40 
   0 -15   0    0.72    0.68 
   0 -15   0   -0.09    0.41 
   0 -15   0    0.75    0.54 
   0 -15   0   -0.15    0.49 
   0 -15   0    0.67    0.54 
   0 -15   0    0.21    0.71 
   0 -15   0   -0.12    0.51 
   0  15   0   -0.87    0.76 
   0  15   0   -1.01    0.49 
   0  15   0    0.21    0.41 
   0  15   0   -0.41    0.58 
   0  15   0   -0.93    0.52 
   0  15   0   -0.39    0.63 
  -1 -15   0    2.84    0.57 
   1 -15   0    2.64    0.59 
  -1 -15   0    3.68    0.68 
  -1 -15   0    3.07    0.50 
  -1 -15   0    1.48    0.55 
   1 -15   0    3.14    0.72 
   1 -15   0    2.53    0.54 
   1 -15   0    2.83    0.57 
   1 -15   0    2.62    0.49 
  -1 -15   0    2.83    0.81 
  -1 -15   0    3.16    0.54 
   1 -15   0    5.09    0.70 
   1 -15   0    3.70    0.74 
   1 -15   0    2.68    0.72 
  -1 -15   0    5.07    0.81 
   1  15   0    3.65    0.56 
  -1  15   0    2.91    0.62 
  -1  15   0    3.26    0.66 
  -1  15   0    3.14    0.79 
   1  15   0    2.36    0.60 
  -1  15   0    3.20    0.74 
   1  15   0    4.15    0.82 
  -1  15   0    3.09    0.57 
   1  15   0    3.49    0.72 
   1  15   0    1.52    0.71 
  -1  15   0    2.65    0.43 
   1  15   0    2.43    0.50 
  -2 -15   0    0.05    0.58 
  -2 -15   0    0.80    0.64 
  -2 -15   0    1.11    0.80 
  -2 -15   0    1.37    0.44 
   2 -15   0    0.37    0.43 
  -2 -15   0    1.18    0.54 
   2 -15   0    0.88    0.62 
   2 -15   0    0.02    0.49 
   2 -15   0    0.65    0.50 
   2 -15   0    0.44    0.57 
   2 -15   0    0.17    0.48 
  -2 -15   0    0.44    0.43 
  -2 -15   0    0.89    0.55 
   2 -15   0    0.97    0.73 
   2 -15   0    0.28    0.62 
  -2  15   0    0.65    0.39 
  -2  15   0   -0.02    0.53 
  -2  15   0    0.42    0.57 
  -2  15   0    1.11    0.54 
   2  15   0    0.66    0.54 
   2  15   0    1.59    0.78 
  -2  15   0    0.51    0.72 
   2  15   0    1.64    0.66 
   2  15   0    0.48    0.60 
   2  15   0    1.31    0.44 
  -2  15   0    1.44    0.64 
   2  15   0   -0.66    0.50 
   3 -15   0    2.14    0.59 
   3 -15   0    2.38    0.57 
  -3 -15   0    2.37    0.49 
  -3 -15   0    2.42    0.49 
   3 -15   0    2.42    0.81 
   3 -15   0    2.87    0.55 
   3 -15   0    2.72    0.57 
  -3 -15   0    2.79    0.77 
   3 -15   0    2.71    0.75 
  -3 -15   0    1.26    0.54 
  -3 -15   0    3.02    0.69 
   3 -15   0    3.19    0.84 
  -3 -15   0    2.46    0.70 
   3 -15   0    3.73    0.66 
  -3  15   0    3.14    0.65 
   3  15   0    1.82    0.46 
   3  15   0    2.96    0.62 
   3  15   0    2.15    0.67 
   3  15   0    2.17    0.76 
   3  15   0    3.28    0.62 
  -3  15   0    1.19    0.62 
  -3  15   0    2.62    0.42 
  -3  15   0    3.13    0.76 
  -3  15   0    3.49    0.86 
   3  15   0    2.86    0.69 
  -3  15   0    2.80    0.62 
   3  15   0    2.18    0.60 
   4 -15   0    0.78    0.50 
   4 -15   0    0.32    0.65 
   4 -15   0    0.92    0.52 
   4 -15   0    1.64    0.56 
   4 -15   0    0.85    0.59 
  -4 -15   0    0.97    0.47 
   4 -15   0    2.97    0.86 
  -4 -15   0    0.24    0.82 
  -4 -15   0   -0.36    0.71 
  -4 -15   0    0.83    0.58 
   4  15   0    1.25    0.48 
  -4  15   0    1.34    0.81 
   4  15   0    0.16    0.56 
   4  15   0    1.92    0.82 
   4  15   0    1.26    0.53 
   4  15   0    0.79    0.73 
  -4  15   0    1.04    0.67 
  -4  15   0    0.21    0.37 
  -4  15   0    0.03    0.55 
   5 -15   0    7.66    1.11 
   5 -15   0    7.83    1.02 
  -5 -15   0    5.16    0.70 
   5 -15   0    5.46    0.92 
   5 -15   0    8.39    1.20 
   5 -15   0    7.86    1.13 
  -5 -15   0    6.49    0.92 
  -5 -15   0    6.22    0.97 
   5  15   0    6.37    0.92 
   5  15   0    6.86    0.95 
  -5  15   0    6.82    0.95 
   5  15   0    4.48    0.73 
  -5  15   0    6.72    0.93 
  -5  15   0    6.25    0.84 
   5  15   0    7.16    0.98 
  -6 -15   0    0.68    0.82 
  -6 -15   0    0.22    0.47 
  -6 -15   0    0.17    0.64 
   6 -15   0   -0.04    0.55 
   6 -15   0    0.70    0.65 
   6 -15   0    1.64    0.83 
   6 -15   0   -0.64    0.96 
  -6  15   0    0.69    0.64 
  -6  15   0    0.37    0.78 
  -6  15   0    0.14    0.41 
   6  15   0    0.51    0.78 
   6  15   0    1.72    0.83 
   6  15   0    0.04    0.59 
   6  15   0    0.22    0.50 
  -7 -15   0   -0.07    0.86 
  -7 -15   0    1.40    0.72 
  -7 -15   0    1.72    0.57 
   7 -15   0   -0.19    0.83 
   7 -15   0    1.15    0.67 
   7 -15   0    0.18    0.62 
   7 -15   0    0.96    0.58 
  -7  15   0    0.37    0.61 
  -7  15   0    0.30    0.41 
   7  15   0    1.01    0.61 
   7  15   0    0.95    0.84 
  -7  15   0    3.47    0.89 
   8 -15   0    3.58    0.77 
  -8 -15   0    4.38    0.85 
  -8 -15   0    3.78    0.99 
  -8 -15   0    2.90    0.66 
   8 -15   0    4.84    1.01 
   8 -15   0    2.16    0.69 
  -8 -15   0    4.47    0.74 
   8  15   0    2.92    0.74 
  -8  15   0    3.48    0.81 
   8  15   0    4.63    0.99 
  -8  15   0    4.02    1.03 
  -8  15   0    2.72    0.63 
  -9 -15   0   -0.33    0.65 
   9 -15   0    0.64    1.02 
   9 -15   0   -0.74    0.65 
  -9 -15   0    1.42    0.84 
  -9 -15   0    1.04    0.69 
  -9 -15   0   -0.39    1.04 
   9 -15   0    0.13    0.82 
  -9  15   0    0.34    0.73 
  -9  15   0   -0.15    0.57 
   9  15   0    1.55    0.78 
   9  15   0   -1.01    0.99 
  -9  15   0    1.11    1.04 
   0 -16   0   -0.15    0.49 
   0 -16   0   -0.26    0.58 
   0 -16   0   -0.72    0.70 
   0 -16   0    0.62    0.56 
   0 -16   0   -1.35    0.71 
   0 -16   0    0.57    0.45 
   0  16   0    0.40    0.73 
   0  16   0   -0.06    0.72 
   0  16   0   -0.17    0.54 
   0  16   0   -0.11    0.39 
   1 -16   0    1.57    0.48 
  -1 -16   0    0.87    0.47 
  -1 -16   0    1.49    0.66 
   1 -16   0    2.63    0.64 
   1 -16   0    1.82    0.87 
   1 -16   0    2.84    0.81 
  -1 -16   0    0.92    0.49 
   1 -16   0    1.29    0.58 
   1 -16   0    1.73    0.59 
  -1 -16   0    1.82    0.74 
   1 -16   0    0.89    0.62 
  -1 -16   0    0.96    0.78 
  -1 -16   0    1.55    0.61 
   1  16   0    1.42    0.45 
   1  16   0    2.43    0.59 
  -1  16   0    1.58    0.87 
   1  16   0    1.96    0.78 
  -1  16   0    2.22    0.77 
   1  16   0    1.42    0.77 
  -1  16   0    1.66    0.58 
  -1  16   0    1.51    0.41 
  -2 -16   0    8.16    1.03 
   2 -16   0    4.16    0.66 
  -2 -16   0    4.21    0.80 
  -2 -16   0    7.07    0.96 
  -2 -16   0    4.20    0.58 
   2 -16   0    6.49    0.91 
   2 -16   0    7.12    1.10 
  -2 -16   0    5.86    0.90 
   2 -16   0    6.35    0.97 
  -2 -16   0    4.55    0.79 
   2 -16   0    6.15    0.97 
  -2  16   0    7.39    0.96 
  -2  16   0    7.03    0.94 
   2  16   0    6.46    0.96 
   2  16   0    4.35    0.53 
  -2  16   0    7.07    1.00 
   2  16   0    5.55    1.05 
   2  16   0    8.43    1.06 
   3 -16   0   -1.17    0.72 
  -3 -16   0    0.40    0.46 
   3 -16   0    0.17    0.62 
   3 -16   0   -0.85    0.54 
   3 -16   0    1.20    1.01 
   3 -16   0   -0.19    0.50 
  -3 -16   0    0.47    0.75 
   3 -16   0   -0.14    0.56 
  -3 -16   0   -1.26    0.74 
   3  16   0   -0.35    0.43 
  -3  16   0   -0.21    0.68 
   3  16   0    0.57    0.61 
   3  16   0    0.36    0.56 
  -3  16   0    0.17    0.55 
   3  16   0    0.64    0.78 
  -4 -16   0    0.54    0.48 
  -4 -16   0   -0.27    0.62 
  -4 -16   0    0.16    0.49 
   4 -16   0   -0.29    0.52 
   4 -16   0    0.08    0.62 
   4 -16   0    2.11    0.80 
   4 -16   0   -0.18    0.51 
   4 -16   0    0.48    0.59 
  -4 -16   0   -0.40    0.70 
   4  16   0    0.25    0.48 
   4  16   0   -0.37    0.58 
  -4  16   0    0.54    0.57 
  -4  16   0   -0.07    0.68 
  -4  16   0   -0.16    0.75 
   4  16   0    1.25    0.74 
   4  16   0   -0.21    0.62 
   5 -16   0   -0.08    0.74 
  -5 -16   0   -0.43    0.59 
   5 -16   0    0.25    0.63 
   5 -16   0   -0.02    1.05 
   5 -16   0    1.11    0.59 
  -5 -16   0    1.12    0.85 
  -5 -16   0    0.06    0.48 
  -5 -16   0    0.98    0.54 
   5  16   0    2.51    0.77 
   5  16   0    1.06    0.62 
   5  16   0    1.17    0.81 
  -5  16   0   -0.20    0.58 
  -5  16   0    1.04    0.81 
   5  16   0    0.42    0.48 
   6 -16   0    1.54    0.82 
  -6 -16   0   -0.37    0.87 
   6 -16   0    1.18    0.69 
  -6 -16   0    0.16    0.52 
   6 -16   0    0.37    0.57 
  -6 -16   0   -0.16    0.71 
  -6 -16   0    1.75    0.57 
   6 -16   0    0.90    0.64 
   6  16   0    0.18    0.53 
   6  16   0    0.35    0.86 
  -6  16   0   -0.69    0.82 
   6  16   0    1.06    0.65 
  -6  16   0    0.40    0.64 
  -6  16   0   -0.91    0.67 
   7 -16   0    1.49    0.67 
   7 -16   0    2.67    0.79 
  -7 -16   0    3.56    1.04 
  -7 -16   0    1.65    0.60 
  -7 -16   0    2.66    0.80 
   7 -16   0    1.44    0.69 
   7 -16   0    1.47    1.00 
   7  16   0    1.66    0.73 
  -7  16   0    1.48    0.70 
  -7  16   0    1.83    0.51 
  -7  16   0    1.25    0.99 
   7  16   0    1.94    0.94 
  -8 -16   0   -0.05    0.63 
   8 -16   0   -0.41    0.76 
  -8 -16   0    0.89    0.70 
  -8 -16   0   -0.31    0.98 
   8 -16   0    0.99    1.04 
  -8 -16   0    0.05    0.75 
   8 -16   0    0.16    0.69 
   8 -16   0   -0.16    0.70 
  -8  16   0    1.08    1.03 
   8  16   0   -0.34    0.74 
  -8  16   0    1.96    0.76 
   8  16   0    1.21    0.96 
  -8  16   0   -0.05    0.47 
   9 -16   0    2.26    0.78 
  -9 -16   0    3.10    0.85 
   9 -16   0    2.98    0.90 
   9 -16   0    4.84    1.11 
  -9 -16   0    2.42    0.74 
  -9 -16   0    4.24    1.19 
  -9 -16   0    2.14    1.07 
   9  16   0    2.67    0.98 
  -9  16   0    2.04    0.60 
  -9  16   0    2.57    0.90 
  -9  16   0    2.10    1.05 
   9  16   0    4.27    1.15 
   0 -17   0   -0.55    0.52 
   0 -17   0   -0.83    0.74 
   0 -17   0   -0.74    0.47 
   0 -17   0    0.27    0.61 
   0  17   0    0.40    0.60 
   0  17   0   -0.37    0.41 
   0  17   0   -0.42    0.69 
   1 -17   0    0.65    0.64 
  -1 -17   0   -1.12    0.73 
   1 -17   0   -0.07    0.64 
   1 -17   0   -0.28    0.80 
  -1 -17   0   -0.69    0.55 
   1 -17   0   -0.56    0.47 
   1 -17   0    0.78    0.59 
   1  17   0   -0.28    0.70 
  -1  17   0    0.45    0.41 
   1  17   0    0.52    0.57 
  -1  17   0    0.08    0.53 
  -1  17   0   -0.20    0.79 
   1  17   0   -0.01    0.42 
   2 -17   0    1.21    0.81 
   2 -17   0    0.89    0.70 
   2 -17   0    1.00    0.62 
  -2 -17   0    1.47    0.69 
   2 -17   0    1.75    0.71 
  -2 -17   0    1.38    0.83 
   2 -17   0    1.33    0.54 
  -2 -17   0    0.99    0.49 
  -2  17   0    1.19    0.75 
  -2  17   0    1.38    0.62 
   2  17   0    0.68    0.48 
  -2  17   0    0.42    0.40 
   2  17   0    1.08    0.81 
   2  17   0    1.59    0.64 
   3 -17   0    1.30    0.76 
  -3 -17   0    0.18    0.47 
   3 -17   0    0.83    0.58 
   3 -17   0   -0.56    0.64 
   3 -17   0    0.77    0.92 
  -3 -17   0    1.49    0.85 
   3 -17   0    0.26    0.72 
   3  17   0    0.50    0.61 
   3  17   0    0.45    0.49 
   3  17   0    0.40    0.81 
  -3  17   0    1.12    0.64 
  -3  17   0    0.76    0.75 
  -3  17   0    0.48    0.42 
   4 -17   0    2.23    0.92 
  -4 -17   0    2.48    0.94 
  -4 -17   0    2.02    0.71 
   4 -17   0    2.76    0.62 
  -4 -17   0    1.80    0.55 
   4 -17   0    2.82    0.68 
   4 -17   0    2.59    0.71 
   4 -17   0    2.27    0.71 
   4  17   0    2.12    0.58 
  -4  17   0    2.01    0.48 
  -4  17   0    3.34    0.70 
   4  17   0    2.25    0.88 
   4  17   0    2.53    0.91 
   4  17   0    2.82    0.69 
  -4  17   0    2.94    0.91 
  -5 -17   0   -0.43    0.53 
   5 -17   0   -0.70    0.58 
  -5 -17   0   -0.39    0.70 
   5 -17   0    2.45    0.85 
   5 -17   0    0.78    0.73 
   5 -17   0   -0.67    0.59 
  -5 -17   0    0.81    0.94 
   5  17   0   -0.94    0.53 
  -5  17   0   -0.30    0.41 
   5  17   0    0.41    0.89 
   5  17   0    0.20    0.65 
  -5  17   0   -0.86    0.65 
  -5  17   0    2.14    0.81 
  -6 -17   0    7.27    1.11 
  -6 -17   0    5.85    0.91 
   6 -17   0    5.16    0.81 
   6 -17   0    5.41    1.11 
   6 -17   0    5.43    0.88 
   6 -17   0    5.03    0.77 
  -6 -17   0    3.99    0.67 
   6  17   0    3.96    0.68 
   6  17   0    5.70    1.06 
   6  17   0    5.03    0.78 
  -6  17   0    4.98    1.05 
  -6  17   0    4.33    0.57 
  -6  17   0    4.47    0.81 
  -7 -17   0    0.91    0.62 
   7 -17   0   -0.57    0.69 
   7 -17   0    1.77    0.87 
   7 -17   0    1.53    0.74 
  -7 -17   0    2.46    0.87 
  -7 -17   0    0.19    0.96 
   7 -17   0    2.94    0.95 
   7  17   0    1.20    0.75 
  -7  17   0    0.93    0.51 
  -7  17   0    1.23    0.75 
  -7  17   0    1.54    1.01 
   7  17   0    1.23    0.92 
  -8 -17   0    2.40    0.73 
   8 -17   0    5.07    1.19 
  -8 -17   0    6.25    1.25 
   8 -17   0    4.70    0.90 
  -8 -17   0    4.46    0.90 
   8 -17   0    3.55    0.83 
  -8 -17   0    7.00    1.15 
  -8  17   0    3.32    0.90 
   8  17   0    6.39    1.19 
  -8  17   0    4.37    1.11 
   8  17   0    5.99    1.20 
  -8  17   0    3.64    0.61 
   0 -18   0    3.63    0.62 
   0 -18   0    4.73    0.76 
   0 -18   0    2.74    0.90 
   0  18   0    5.50    0.77 
   0  18   0    3.45    0.58 
   0  18   0    4.84    0.88 
  -1 -18   0   -0.83    0.85 
   1 -18   0   -0.88    0.49 
   1 -18   0   -0.26    0.85 
   1 -18   0   -0.38    0.60 
  -1 -18   0   -0.07    0.50 
  -1 -18   0   -0.22    0.60 
   1 -18   0   -0.77    0.71 
  -1  18   0    0.12    0.44 
  -1  18   0   -0.55    0.65 
   1  18   0   -0.93    0.44 
   1  18   0    0.53    0.61 
   1  18   0    0.04    0.87 
  -1  18   0   -0.20    0.88 
   2 -18   0    0.53    0.60 
  -2 -18   0   -0.78    0.49 
  -2 -18   0   -0.28    0.88 
   2 -18   0    0.66    0.89 
  -2 -18   0   -0.02    0.66 
   2 -18   0    0.33    0.73 
   2  18   0    0.03    0.49 
  -2  18   0    1.15    0.92 
   2  18   0   -1.36    0.89 
  -2  18   0    0.13    0.43 
  -2  18   0   -0.26    0.67 
   2  18   0    0.10    0.65 
   3 -18   0   -0.22    0.88 
  -3 -18   0    1.74    0.92 
   3 -18   0    1.28    0.79 
  -3 -18   0    0.14    0.51 
   3 -18   0    0.42    0.58 
   3 -18   0    0.76    0.66 
   3  18   0    0.11    0.51 
  -3  18   0   -0.05    0.89 
  -3  18   0    1.65    0.70 
   3  18   0   -0.09    0.85 
  -3  18   0    0.28    0.45 
   3  18   0    0.90    0.67 
   4 -18   0    0.57    0.97 
   4 -18   0   -0.39    0.69 
  -4 -18   0    0.48    0.55 
  -4 -18   0    0.36    0.70 
   4 -18   0    0.45    0.60 
   4 -18   0   -0.28    0.70 
  -4 -18   0    0.54    0.86 
  -4  18   0    0.23    0.71 
   4  18   0    0.24    0.63 
  -4  18   0   -0.17    0.93 
   4  18   0    0.19    0.84 
   4  18   0    0.25    0.55 
  -4  18   0   -0.12    0.45 
   5 -18   0   -0.93    0.97 
   5 -18   0   -0.05    0.71 
  -5 -18   0   -0.71    0.55 
  -5 -18   0    0.86    0.97 
   5 -18   0   -0.12    0.66 
  -5 -18   0    0.02    0.73 
   5 -18   0    0.51    0.68 
  -5  18   0   -0.41    0.47 
   5  18   0   -0.07    0.70 
  -5  18   0   -0.22    0.70 
  -5  18   0    1.77    1.00 
   5  18   0    0.94    1.00 
   5  18   0    0.46    0.59 
   6 -18   0    1.14    0.81 
   6 -18   0    0.05    0.72 
  -6 -18   0    1.53    1.09 
  -6 -18   0   -0.08    0.82 
  -6 -18   0   -0.19    0.63 
   6 -18   0    0.01    0.74 
   6 -18   0   -0.81    1.04 
   6  18   0   -1.23    0.99 
   6  18   0   -1.16    0.76 
   6  18   0    0.36    0.68 
  -6  18   0    1.91    1.12 
  -6  18   0   -0.82    0.48 
  -6  18   0    0.15    0.77 
   0 -19   0   -0.54    0.69 
   0 -19   0   -0.95    0.84 
   0 -19   0   -0.59    0.57 
   0  19   0   -0.25    0.48 
   0  19   0   -0.02    0.66 
   0  19   0    0.53    0.84 
  -1 -19   0    1.91    1.03 
  -1 -19   0   -0.38    0.73 
   1 -19   0    1.05    0.68 
  -1 -19   0    0.16    0.58 
   1 -19   0    1.04    0.77 
   1 -19   0    0.77    0.60 
   1 -19   0   -0.18    0.89 
  -1  19   0    0.67    0.52 
   1  19   0    2.31    0.97 
  -1  19   0    0.31    0.97 
   1  19   0    0.46    0.53 
  -1  19   0    2.31    0.74 
   1  19   0    1.10    0.71 
  -2 -19   0    0.12    0.78 
   2 -19   0    0.12    0.91 
   2 -19   0    0.32    0.68 
   2 -19   0    0.21    0.60 
  -2 -19   0   -0.03    0.96 
  -2 -19   0   -0.17    0.55 
   2 -19   0    1.80    0.79 
  -2  19   0   -1.94    0.84 
  -2  19   0   -0.17    0.68 
   2  19   0    0.60    0.71 
  -2  19   0    0.15    0.49 
   2  19   0   -0.58    0.96 
   2  19   0   -1.03    0.52 
  -3 -19   0    4.44    1.06 
   3 -19   0    3.91    0.89 
   3 -19   0    2.91    0.73 
   3 -19   0    2.34    0.66 
  -3 -19   0    0.84    0.62 
   3 -19   0    3.03    1.11 
   3  19   0    3.87    1.03 
  -3  19   0    2.40    0.56 
   3  19   0    1.80    0.61 
   3  19   0    3.12    0.78 
  -3  19   0    4.30    0.82 
  -3  19   0    2.60    1.09 
  -4 -19   0    1.19    1.04 
  -4 -19   0   -0.63    0.79 
   4 -19   0    1.13    0.72 
   4 -19   0    1.04    0.84 
  -4 -19   0    0.33    0.60 
   4 -19   0    0.44    0.69 
   4 -19   0    2.33    1.09 
  -4  19   0   -1.08    0.73 
   4  19   0    0.46    1.02 
  -4  19   0    1.07    0.52 
  -4  19   0    1.54    0.98 
   4  19   0    1.08    0.72 
   4  19   0    1.57    0.62 
   5 -19   0   -0.76    1.28 
   5 -19   0   -1.79    1.10 
  -5 -19   0    3.09    1.13 
   5 -19   0    0.38    0.80 
  -5 -19   0    0.53    0.97 
   5 -19   0   -0.17    0.71 
   5  19   0    1.30    0.91 
  -5  19   0    1.56    0.78 
  -5  19   0    0.00    1.07 
  -5  19   0   -0.76    0.52 
   5  19   0    3.40    1.13 
   5  19   0    0.39    0.67 
   0 -20   0    4.15    0.75 
   0 -20   0    4.65    0.95 
   0 -20   0    5.13    1.04 
   0  20   0    6.18    1.18 
   0  20   0    3.89    0.64 
   0  20   0    5.44    0.86 
   1 -20   0    0.79    0.95 
  -1 -20   0    0.29    0.95 
   1 -20   0   -0.38    0.68 
   1 -20   0   -0.66    0.92 
  -1 -20   0    0.37    0.64 
  -1 -20   0   -1.76    0.91 
   1  20   0    1.47    1.08 
  -1  20   0    0.77    0.97 
   1  20   0   -0.37    0.58 
  -1  20   0    1.30    0.77 
  -1  20   0   -0.16    0.54 
   1  20   0    1.58    0.82 
   2 -20   0    2.21    1.16 
  -2 -20   0   -0.15    0.64 
  -2 -20   0    2.74    1.10 
   2 -20   0    2.68    1.15 
   2 -20   0    0.31    1.06 
   2 -20   0    0.32    0.67 
   2  20   0    3.23    1.04 
   2  20   0   -0.05    0.62 
  -2  20   0    1.71    0.84 
  -2  20   0    0.91    0.58 
  -2  20   0    0.23    1.11 
   2  20   0   -0.04    0.82 
  14   0  -1   -1.42    0.64 
  14   0  -1   -0.72    0.94 
 -14   0   1    0.41    1.02 
 -14   0   1   -0.70    0.49 
  14   0  -1   -0.13    0.75 
  14   0  -1    1.26    0.84 
  13   0  -1   -0.48    0.63 
 -13   0   1   -1.41    0.71 
 -13   0   1   -0.61    0.44 
  13   0  -1   -0.28    0.57 
 -13   0   1    0.17    0.79 
  13   0  -1   -0.03    0.76 
  13   0  -1    1.64    0.71 
 -13   0   1    0.14    0.67 
  12   0  -1   -0.07    0.75 
  12   0  -1    0.14    0.53 
  12   0  -1   -1.53    0.78 
 -12   0   1   -0.69    0.56 
 -12   0   1   -0.12    0.71 
 -12   0   1   -0.20    0.37 
 -12   0   1   -0.54    0.37 
  12   0  -1   -0.02    0.61 
  12   0  -1   -0.38    0.52 
 -11   0   1    0.01    0.66 
  11   0  -1    0.39    0.59 
 -11   0   1   -0.44    0.54 
  11   0  -1   -0.98    0.59 
 -11   0   1   -0.11    0.35 
  11   0  -1   -0.32    0.53 
 -11   0   1    0.37    0.63 
 -11   0   1   -0.16    0.52 
  11   0  -1   -0.46    0.46 
  11   0  -1    0.07    0.46 
 -11   0   1    0.27    0.36 
  11   0  -1    0.18    0.69 
  10   0  -1   -0.02    0.42 
  10   0  -1   -0.25    0.58 
  10   0  -1   -0.20    0.39 
 -10   0   1    0.28    0.62 
 -10   0   1    0.18    0.34 
 -10   0   1   -0.05    0.31 
  10   0  -1   -0.54    0.49 
 -10   0   1    0.18    0.57 
  10   0  -1   -0.19    0.48 
  10   0  -1   -0.89    0.57 
  10   0  -1   -0.10    0.41 
 -10   0   1   -0.53    0.48 
 -10   0   1   -0.19    0.46 
  -9   0   1    0.06    0.29 
  -9   0   1   -0.52    0.44 
   9   0  -1   -0.22    0.40 
   9   0  -1   -0.90    0.42 
   9   0  -1   -0.37    0.51 
   9   0  -1    0.48    0.48 
  -9   0   1    0.15    0.41 
  -9   0   1   -0.23    0.26 
  -9   0   1   -0.15    0.50 
  -9   0   1    0.23    0.41 
   9   0  -1   -0.02    0.36 
   9   0  -1   -0.21    0.38 
  -8   0   1    0.06    0.27 
   8   0  -1   -0.07    0.35 
   8   0  -1   -0.03    0.44 
   8   0  -1    0.36    0.31 
  -8   0   1    0.76    0.46 
  -8   0   1    0.32    0.26 
  -8   0   1    0.01    0.37 
  -8   0   1    0.37    0.45 
   8   0  -1    0.48    0.40 
  -8   0   1    0.28    0.34 
   8   0  -1    0.03    0.34 
   8   0  -1   -0.18    0.29 
   8   0  -1    0.18    0.46 
   7   0  -1    0.02    0.38 
  -7   0   1   -0.06    0.31 
  -7   0   1    0.11    0.23 
   7   0  -1    0.17    0.25 
  -7   0   1    0.28    0.21 
   7   0  -1   -0.05    0.29 
  -7   0   1    0.04    0.36 
   7   0  -1    0.40    0.30 
  -7   0   1    0.11    0.37 
   7   0  -1   -0.29    0.35 
   7   0  -1    0.22    0.36 
   7   0  -1   -0.13    0.31 
  -6   0   1   -0.24    0.29 
  -6   0   1   -0.05    0.28 
   6   0  -1    0.02    0.30 
  -6   0   1   -0.13    0.33 
  -6   0   1    0.02    0.23 
  -6   0   1    0.31    0.20 
   6   0  -1   -0.25    0.24 
   6   0  -1   -0.02    0.38 
   6   0  -1    0.22    0.39 
  -6   0   1   -0.25    0.41 
   6   0  -1    0.01    0.28 
   6   0  -1   -0.28    0.30 
   6   0  -1   -0.27    0.33 
   5   0  -1    0.02    0.30 
  -5   0   1   -0.23    0.31 
  -5   0   1   -0.39    0.31 
  -5   0   1   -0.47    0.26 
  -5   0   1   -0.01    0.25 
   5   0  -1   -0.29    0.34 
   5   0  -1    0.09    0.26 
   5   0  -1   -0.01    0.26 
   5   0  -1   -0.12    0.26 
  -5   0   1    0.29    0.20 
   5   0  -1   -0.09    0.20 
   5   0  -1    0.04    0.23 
   4   0  -1    0.01    0.20 
   4   0  -1   -0.04    0.15 
   4   0  -1    0.11    0.23 
   4   0  -1   -0.10    0.18 
  -4   0   1    0.02    0.14 
  -4   0   1    0.08    0.25 
   4   0  -1    0.13    0.22 
  -4   0   1    0.16    0.27 
  -4   0   1   -0.12    0.19 
   4   0  -1    0.07    0.20 
  -4   0   1    0.01    0.18 
   3   0  -1   -0.10    0.16 
   3   0  -1   -0.06    0.17 
  -3   0   1    0.22    0.21 
   3   0  -1    0.16    0.12 
  -3   0   1    0.06    0.19 
  -3   0   1   -0.02    0.11 
   3   0  -1    0.33    0.23 
   3   0  -1   -0.03    0.18 
  -3   0   1   -0.09    0.15 
   3   0  -1    0.11    0.19 
  -3   0   1    0.12    0.21 
   2   0  -1    0.22    0.17 
  -2   0   1    0.05    0.15 
   2   0  -1    0.09    0.15 
  -2   0   1    0.27    0.09 
  -2   0   1    0.13    0.08 
   2   0  -1    0.14    0.08 
  -2   0   1    0.52    0.17 
   2   0  -1    0.02    0.13 
  -2   0   1   -0.07    0.11 
  -2   0  -1    0.12    0.20 
  -2   0  -1    0.07    0.16 
  -2   0  -1    0.30    0.15 
  -2   0  -1    0.04    0.17 
   2   0   1    0.10    0.16 
   2   0   1   -0.02    0.20 
   2   0   1    0.20    0.22 
   2   0   1    0.35    0.15 
   2   0   1    0.10    0.16 
  -2   0  -1    0.08    0.17 
  -2   0  -1   -0.06    0.18 
   2   0   1    0.12    0.17 
  -3   0  -1   -0.13    0.18 
   3   0   1   -0.16    0.17 
  -3   0  -1    0.25    0.24 
  -3   0  -1    0.01    0.20 
   3   0   1   -0.30    0.19 
   3   0   1    0.41    0.22 
  -3   0  -1    0.04    0.16 
  -3   0  -1   -0.04    0.25 
   3   0   1   -0.13    0.18 
   3   0   1   -0.04    0.15 
   3   0   1    0.55    0.26 
  -3   0  -1   -0.19    0.17 
   4   0   1    0.10    0.24 
   4   0   1    0.17    0.30 
   4   0   1    0.07    0.19 
  -4   0  -1    0.11    0.27 
   4   0   1    0.33    0.22 
   4   0   1   -0.02    0.31 
  -4   0  -1    0.05    0.23 
  -4   0  -1    0.24    0.31 
  -4   0  -1    0.15    0.21 
   4   0   1    0.16    0.20 
   4   0   1   -0.04    0.24 
  -4   0  -1    0.21    0.26 
  -4   0  -1   -0.06    0.21 
  -5   0  -1   -0.06    0.33 
   5   0   1   -0.04    0.32 
  -5   0  -1   -0.13    0.29 
   5   0   1    0.12    0.33 
   5   0   1   -0.07    0.35 
  -5   0  -1    0.26    0.27 
   5   0   1   -0.27    0.28 
   5   0   1    0.01    0.24 
  -5   0  -1   -0.15    0.30 
   5   0   1   -0.01    0.26 
   5   0   1    0.21    0.24 
  -5   0  -1    0.12    0.35 
  -6   0  -1   -0.28    0.32 
  -6   0  -1   -0.31    0.28 
   6   0   1   -0.27    0.35 
   6   0   1    0.02    0.28 
   6   0   1    0.01    0.38 
  -6   0  -1   -0.38    0.37 
   6   0   1   -0.26    0.33 
   6   0   1   -0.45    0.28 
  -6   0  -1    0.03    0.28 
   6   0   1   -0.11    0.26 
  -6   0  -1   -0.06    0.37 
   6   0   1    0.18    0.26 
   7   0   1    0.06    0.33 
   7   0   1   -0.19    0.30 
   7   0   1    0.24    0.37 
   7   0   1    0.45    0.44 
  -7   0  -1    0.15    0.36 
   7   0   1   -0.06    0.27 
   7   0   1    0.29    0.38 
  -7   0  -1    0.08    0.28 
  -7   0  -1    0.35    0.31 
  -7   0  -1    0.12    0.43 
   7   0   1    0.36    0.28 
   8   0   1    0.02    0.41 
  -8   0  -1    0.28    0.38 
  -8   0  -1   -0.19    0.31 
  -8   0  -1   -0.19    0.38 
   8   0   1   -0.08    0.33 
   8   0   1   -0.13    0.32 
  -8   0  -1    0.44    0.45 
   8   0   1   -0.11    0.44 
   8   0   1   -0.05    0.38 
   8   0   1   -0.22    0.36 
  -8   0  -1    0.51    0.49 
   8   0   1    0.27    0.48 
   9   0   1    0.02    0.50 
  -9   0  -1    0.12    0.45 
   9   0   1    0.40    0.36 
  -9   0  -1    0.64    0.44 
   9   0   1    0.20    0.41 
   9   0   1   -0.17    0.37 
   9   0   1   -0.39    0.41 
  -9   0  -1    0.47    0.56 
   9   0   1   -0.42    0.46 
  -9   0  -1    0.05    0.35 
   9   0   1   -0.66    0.54 
  -9   0  -1   -0.88    0.48 
  10   0   1   -0.09    0.63 
 -10   0  -1    0.62    0.64 
  10   0   1    0.61    0.49 
 -10   0  -1   -0.41    0.52 
 -10   0  -1    0.58    0.66 
  10   0   1   -0.51    0.64 
 -10   0  -1    0.24    0.36 
  10   0   1   -0.41    0.40 
 -10   0  -1   -0.10    0.40 
  10   0   1   -0.08    0.55 
  10   0   1   -0.48    0.55 
 -10   0  -1    0.01    0.50 
  10   0   1   -0.40    0.41 
 -11   0  -1   -1.17    0.72 
  11   0   1    0.37    0.44 
  11   0   1   -0.09    0.54 
  11   0   1   -0.21    0.72 
 -11   0  -1   -0.81    0.40 
 -11   0  -1    0.03    0.68 
 -11   0  -1    0.78    0.56 
  11   0   1    0.06    0.70 
 -11   0  -1    1.01    0.71 
  11   0   1    1.52    0.77 
 -11   0  -1   -0.70    0.39 
  11   0   1    0.72    0.56 
  11   0   1    0.14    0.55 
  12   0   1    0.21    0.67 
 -12   0  -1    0.03    0.48 
 -12   0  -1    0.03    0.60 
 -12   0  -1   -0.30    0.75 
  12   0   1    0.26    0.50 
  12   0   1   -1.11    0.61 
  12   0   1   -0.05    0.80 
 -12   0  -1   -0.24    0.47 
  13   0   1   -1.42    0.65 
  13   0   1    0.22    0.96 
 -13   0  -1   -0.94    0.85 
  13   0   1    0.78    0.76 
 -13   0  -1   -0.01    0.68 
 -13   0  -1   -0.77    0.51 
 -14   0  -1   -0.05    0.78 
 -14   0  -1    2.58    0.97 
  14   0   1    1.08    0.95 
  14   0   1    1.02    0.87 
  14   0   1    0.06    0.63 
  14  -1  -1    0.99    0.80 
 -14  -1   1   -0.64    0.46 
 -14  -1   1    1.03    0.79 
 -14  -1   1   -0.01    0.99 
  14  -1  -1   -1.17    0.66 
  14  -1  -1   -1.82    0.94 
  14   1  -1    0.07    0.79 
 -14   1   1    0.31    1.02 
 -14   1   1   -0.89    0.75 
 -14   1   1    0.25    0.51 
  14   1  -1    0.69    0.71 
  14   1  -1    2.09    0.91 
 -13  -1   1    0.71    0.85 
  13  -1  -1    0.92    0.84 
  13  -1  -1    1.40    0.60 
  13  -1  -1    1.89    0.71 
 -13  -1   1    0.91    0.46 
 -13  -1   1    0.13    0.67 
  13  -1  -1    1.55    0.74 
 -13  -1   1    0.39    0.47 
 -13   1   1    2.16    0.82 
 -13   1   1    0.58    0.47 
  13   1  -1    1.13    0.70 
  13   1  -1   -0.11    0.60 
  13   1  -1    1.32    0.64 
  13   1  -1    1.29    0.80 
 -13   1   1    0.88    0.45 
 -13   1   1    0.83    0.72 
  12  -1  -1    0.04    0.56 
 -12  -1   1   -0.32    0.37 
  12  -1  -1   -0.86    0.60 
 -12  -1   1    0.26    0.56 
 -12  -1   1   -0.72    0.63 
  12  -1  -1   -0.29    0.52 
  12  -1  -1    1.02    0.86 
 -12  -1   1    0.07    0.39 
  12  -1  -1    0.71    0.70 
 -12   1   1   -0.39    0.39 
 -12   1   1    0.13    0.71 
  12   1  -1   -0.25    0.54 
  12   1  -1   -0.40    0.51 
 -12   1   1   -0.76    0.54 
  12   1  -1   -0.87    0.64 
  12   1  -1    1.08    0.80 
 -12   1   1   -0.10    0.40 
  12   1  -1   -0.02    0.56 
 -11  -1   1    0.10    0.60 
 -11  -1   1   -0.12    0.33 
  11  -1  -1   -0.33    0.71 
 -11  -1   1    0.23    0.36 
  11  -1  -1    0.11    0.56 
 -11  -1   1   -0.03    0.64 
  11  -1  -1   -0.27    0.46 
  11  -1  -1   -0.06    0.48 
 -11  -1   1   -0.28    0.53 
  11  -1  -1   -0.41    0.57 
 -11  -1   1   -0.33    0.51 
  11  -1  -1   -0.62    0.56 
  11  -1  -1   -0.29    0.46 
 -11   1   1    0.12    0.34 
  11   1  -1    0.26    0.61 
  11   1  -1    0.67    0.46 
 -11   1   1   -0.15    0.54 
  11   1  -1    0.05    0.57 
 -11   1   1   -0.15    0.62 
 -11   1   1    0.01    0.35 
  11   1  -1   -0.41    0.58 
 -11   1   1   -0.26    0.52 
 -11   1   1   -0.06    0.65 
  11   1  -1   -0.52    0.45 
  11   1  -1    0.13    0.49 
  11   1  -1    0.36    0.64 
  10  -1  -1    0.85    0.42 
 -10  -1   1    0.55    0.33 
  10  -1  -1    1.02    0.45 
 -10  -1   1    0.69    0.56 
  10  -1  -1    1.09    0.63 
 -10  -1   1    0.90    0.35 
  10  -1  -1    0.32    0.44 
  10  -1  -1    1.30    0.57 
  10  -1  -1    0.58    0.55 
  10  -1  -1    0.49    0.51 
 -10  -1   1    0.39    0.47 
 -10  -1   1   -0.28    0.52 
 -10  -1   1    0.12    0.46 
  10   1  -1    0.07    0.54 
 -10   1   1    0.33    0.60 
  10   1  -1    0.64    0.45 
  10   1  -1    0.85    0.55 
  10   1  -1    0.61    0.41 
  10   1  -1    1.00    0.45 
 -10   1   1    1.29    0.52 
 -10   1   1    1.36    0.37 
 -10   1   1    0.45    0.31 
 -10   1   1    1.01    0.51 
  10   1  -1    0.70    0.50 
  10   1  -1    0.43    0.54 
 -10   1   1    0.75    0.62 
   9  -1  -1    0.12    0.37 
   9  -1  -1    0.36    0.48 
  -9  -1   1    0.17    0.41 
   9  -1  -1    0.23    0.37 
  -9  -1   1    0.06    0.28 
   9  -1  -1    0.13    0.36 
  -9  -1   1    0.59    0.48 
   9  -1  -1    0.41    0.46 
   9  -1  -1    0.26    0.41 
  -9  -1   1    0.55    0.42 
   9  -1  -1   -0.01    0.52 
  -9  -1   1    0.71    0.48 
  -9  -1   1    0.54    0.30 
   9   1  -1    0.52    0.44 
  -9   1   1    0.07    0.42 
   9   1  -1   -0.14    0.42 
  -9   1   1   -0.05    0.46 
   9   1  -1    0.50    0.34 
   9   1  -1    0.14    0.53 
  -9   1   1   -0.14    0.40 
   9   1  -1    0.55    0.34 
   9   1  -1    0.69    0.40 
   9   1  -1   -0.15    0.45 
  -9   1   1    0.34    0.30 
  -9   1   1   -0.43    0.50 
  -8  -1   1    3.08    0.44 
   8  -1  -1    2.39    0.43 
  -8  -1   1    3.15    0.50 
  -8  -1   1    3.54    0.54 
  -8  -1   1    3.54    0.56 
   8  -1  -1    2.69    0.38 
   8  -1  -1    2.55    0.37 
   8  -1  -1    3.82    0.47 
   8  -1  -1    2.90    0.54 
  -8  -1   1    3.65    0.56 
  -8  -1   1    3.28    0.46 
   8  -1  -1    3.84    0.62 
   8  -1  -1    3.41    0.48 
  -8   1   1    2.33    0.34 
  -8   1   1    3.19    0.45 
   8   1  -1    2.50    0.42 
  -8   1   1    2.79    0.49 
   8   1  -1    2.39    0.43 
  -8   1   1    3.50    0.47 
   8   1  -1    2.35    0.36 
   8   1  -1    2.42    0.37 
   8   1  -1    3.38    0.53 
  -8   1   1    2.65    0.47 
   8   1  -1    2.23    0.47 
   8   1  -1    2.87    0.43 
  -7  -1   1    6.29    0.54 
   7  -1  -1    5.39    0.61 
  -7  -1   1    6.34    0.74 
   7  -1  -1    5.57    0.62 
   7  -1  -1    5.30    0.58 
  -7  -1   1    6.02    0.58 
   7  -1  -1    5.82    0.59 
   7  -1  -1    6.39    0.60 
   7  -1  -1    7.32    0.70 
  -7  -1   1    6.50    0.62 
   7  -1  -1    6.29    0.61 
  -7  -1   1    5.28    0.49 
  -7  -1   1    4.13    0.80 
   7   1  -1    5.12    0.58 
  -7   1   1    5.90    0.56 
   7   1  -1    5.17    0.59 
   7   1  -1    6.41    0.60 
   7   1  -1    5.73    0.59 
  -7   1   1    5.63    0.66 
  -7   1   1    5.83    0.69 
  -7   1   1    6.64    0.59 
   7   1  -1    5.43    0.69 
   7   1  -1    5.81    0.66 
  -6  -1   1    1.05    0.44 
   6  -1  -1    0.83    0.34 
  -6  -1   1    1.91    0.39 
   6  -1  -1    1.27    0.29 
   6  -1  -1    1.18    0.30 
   6  -1  -1    1.70    0.40 
  -6  -1   1    1.62    0.33 
   6  -1  -1    1.79    0.43 
  -6  -1   1    1.31    0.24 
   6  -1  -1    1.39    0.34 
  -6  -1   1    1.04    0.34 
   6  -1  -1    1.81    0.38 
   6   1  -1    1.46    0.40 
   6   1  -1    1.33    0.36 
  -6   1   1    1.29    0.29 
  -6   1   1    2.19    0.45 
  -6   1   1    1.77    0.37 
   6   1  -1    1.12    0.28 
  -6   1   1    1.55    0.38 
  -6   1   1    1.24    0.27 
   6   1  -1    1.26    0.30 
   6   1  -1    1.92    0.44 
   6   1  -1    1.71    0.38 
   5  -1  -1    7.59    0.58 
   5  -1  -1    7.56    0.53 
  -5  -1   1    7.90    0.49 
   5  -1  -1    6.72    0.54 
   5  -1  -1    7.62    0.60 
  -5  -1   1    7.00    0.43 
   5  -1  -1    7.09    0.53 
   5  -1  -1    6.35    0.51 
  -5  -1   1    6.66    0.53 
  -5  -1   1    7.67    0.58 
   5  -1  -1    7.00    0.61 
  -5  -1   1    7.38    0.52 
  -5  -1   1    7.03    0.49 
   5   1  -1    7.26    0.51 
   5   1  -1    7.06    0.50 
  -5   1   1    7.95    0.49 
  -5   1   1    6.92    0.53 
  -5   1   1    7.26    0.48 
   5   1  -1    7.69    0.53 
   5   1  -1    8.21    0.61 
   5   1  -1    7.48    0.49 
  -5   1   1    7.75    0.52 
  -5   1   1    7.34    0.51 
   5   1  -1    6.93    0.52 
   4  -1  -1   28.75    0.82 
   4  -1  -1   29.10    0.74 
   4  -1  -1   29.59    0.76 
   4  -1  -1   27.72    0.72 
  -4  -1   1   28.82    0.78 
   4  -1  -1   28.30    0.77 
  -4  -1   1   28.58    0.76 
  -4  -1   1   28.89    0.73 
  -4  -1   1   28.80    0.75 
  -4  -1   1   29.35    0.70 
  -4  -1   1   29.59    0.71 
  -4  -1   1   28.99    0.67 
   4  -1  -1   28.25    0.72 
   4   1  -1   29.89    0.73 
   4   1  -1   27.40    0.74 
  -4   1   1   28.67    0.72 
   4   1  -1   28.28    0.72 
  -4   1   1   29.91    0.77 
   4   1  -1   28.55    0.78 
   4   1  -1   28.65    0.73 
   4   1  -1   28.86    0.72 
  -4   1   1   29.42    0.79 
  -4   1   1   29.70    0.72 
  -4   1   1   29.94    0.71 
  -3  -1   1  373.62    6.49 
  -3  -1   1  401.46    6.50 
   3  -1  -1  400.04    6.54 
   3  -1  -1  400.57    6.51 
   3  -1  -1  401.17    6.60 
  -3  -1   1  397.46    6.55 
   3  -1  -1  399.41    6.54 
  -3  -1   1  400.73    6.54 
  -3  -1   1  394.99    6.51 
   3  -1  -1  387.14    6.51 
  -3  -1   1  392.88    6.52 
  -3  -1   1  395.05    6.47 
   3  -1  -1  390.85    6.50 
  -3   1   1  386.46    6.49 
  -3   1   1  397.49    6.54 
   3   1  -1  396.05    6.51 
   3   1  -1  395.72    6.54 
   3   1  -1  397.14    6.49 
   3   1  -1  390.83    6.51 
  -3   1   1  389.80    6.50 
   3   1  -1  398.56    6.54 
  -3   1   1  394.20    6.49 
  -3   1   1  398.81    6.54 
   3   1  -1  399.11    6.51 
   2  -1  -1   39.16    0.78 
  -2  -1   1   39.69    0.78 
  -2  -1   1   38.88    0.73 
   2  -1  -1   39.16    0.75 
   2  -1  -1   38.95    0.78 
   2  -1  -1   39.53    0.75 
   2  -1  -1   35.25    0.80 
   2  -1  -1   38.73    0.84 
  -2  -1   1   39.58    0.78 
  -2  -1   1   35.70    0.80 
  -2  -1   1   40.23    0.75 
  -2  -1   1   39.67    0.72 
  -2  -1   1   39.32    0.78 
  -2   1   1   38.99    0.83 
  -2   1   1   39.25    0.78 
   2   1  -1   39.07    0.76 
  -2   1   1   39.22    0.74 
   2   1  -1   40.19    0.72 
   2   1  -1   38.62    0.77 
  -2   1   1   38.47    0.75 
  -2   1   1   36.43    0.80 
   2   1  -1   39.65    0.78 
  -2   1   1   38.77    0.77 
   2   1  -1   39.19    0.76 
   2   1  -1   38.42    0.77 
   1  -1   1    1.97    0.31 
   1  -1   1    2.16    0.28 
   1  -1   1    1.32    0.22 
  -1  -1  -1    1.14    0.17 
  -1  -1  -1    1.50    0.19 
  -1   1  -1    1.63    0.21 
  -1   1  -1    1.33    0.16 
   1   1   1    2.31    0.30 
   1   1   1    2.05    0.28 
  -1   1  -1    1.50    0.16 
  -2  -1  -1  358.08    5.91 
  -2  -1  -1  360.57    5.92 
   2  -1   1  362.21    5.92 
  -2  -1  -1  352.32    5.89 
   2  -1   1  360.93    5.92 
  -2  -1  -1  350.34    5.88 
   2  -1   1  355.43    5.88 
  -2  -1  -1  362.35    5.96 
   2  -1   1  363.34    5.95 
   2  -1   1  361.65    5.89 
   2  -1   1  354.77    5.87 
  -2  -1  -1  352.26    5.89 
   2  -1   1  354.24    5.87 
  -2   1  -1  350.75    5.89 
   2   1   1  355.24    5.88 
  -2   1  -1  354.39    5.88 
   2   1   1  360.67    5.92 
  -2   1  -1  361.98    5.92 
   2   1   1  366.57    5.97 
   2   1   1  358.26    5.90 
  -2   1  -1  359.88    5.88 
  -2   1  -1  357.94    5.91 
   2   1   1  357.31    5.91 
  -2   1  -1  358.32    5.94 
   2   1   1  351.96    5.88 
  -3  -1  -1  183.24    3.22 
   3  -1   1  188.67    3.26 
   3  -1   1  191.34    3.26 
  -3  -1  -1  185.41    3.29 
   3  -1   1  188.44    3.21 
   3  -1   1  189.75    3.22 
   3  -1   1  187.81    3.30 
  -3  -1  -1  185.90    3.25 
  -3  -1  -1  190.87    3.27 
   3  -1   1  186.32    3.22 
  -3  -1  -1  187.02    3.21 
  -3  -1  -1  184.35    3.22 
   3  -1   1  188.57    3.21 
   3   1   1  189.68    3.22 
   3   1   1  190.00    3.24 
  -3   1  -1  186.61    3.21 
   3   1   1  186.26    3.25 
   3   1   1  189.13    3.22 
  -3   1  -1  188.67    3.28 
   3   1   1  189.58    3.31 
   3   1   1  184.41    3.25 
  -3   1  -1  184.42    3.22 
  -3   1  -1  189.60    3.25 
  -3   1  -1  186.60    3.26 
  -4  -1  -1    1.11    0.25 
   4  -1   1    1.66    0.35 
  -4  -1  -1    1.03    0.27 
  -4  -1  -1    1.40    0.31 
  -4  -1  -1    1.12    0.24 
   4  -1   1    1.23    0.22 
  -4  -1  -1    0.86    0.24 
  -4  -1  -1    1.06    0.31 
   4  -1   1    1.59    0.29 
   4  -1   1    1.37    0.23 
   4  -1   1    1.46    0.31 
   4  -1   1    0.92    0.25 
   4  -1   1    1.32    0.28 
   4   1   1    1.84    0.30 
   4   1   1    1.51    0.30 
  -4   1  -1    1.66    0.33 
   4   1   1    1.78    0.33 
  -4   1  -1    1.30    0.24 
   4   1   1    1.25    0.23 
  -4   1  -1    1.31    0.27 
   4   1   1    1.47    0.33 
  -4   1  -1    0.75    0.29 
  -4   1  -1    1.81    0.30 
   4   1   1    1.04    0.25 
   5  -1   1   15.79    0.77 
   5  -1   1   15.90    0.66 
   5  -1   1   16.18    0.68 
   5  -1   1   15.09    0.67 
   5  -1   1   16.59    0.78 
  -5  -1  -1   15.69    0.77 
  -5  -1  -1   15.85    0.65 
  -5  -1  -1   14.88    0.68 
  -5  -1  -1   14.82    0.69 
  -5  -1  -1   16.43    0.72 
   5  -1   1   15.71    0.75 
  -5  -1  -1   16.60    0.74 
   5  -1   1   17.29    0.68 
  -5   1  -1   15.86    0.65 
   5   1   1   15.05    0.70 
  -5   1  -1   15.44    0.71 
  -5   1  -1   15.78    0.68 
   5   1   1   15.97    0.70 
   5   1   1   16.16    0.76 
   5   1   1   16.00    0.69 
  -5   1  -1   15.33    0.73 
  -5   1  -1   16.07    0.74 
   5   1   1   16.19    0.65 
   5   1   1   16.02    0.68 
   6  -1   1   64.09    1.45 
   6  -1   1   64.40    1.43 
   6  -1   1   64.55    1.52 
   6  -1   1   63.03    1.54 
  -6  -1  -1   61.70    1.40 
  -6  -1  -1   62.05    1.49 
   6  -1   1   63.47    1.44 
   6  -1   1   64.23    1.52 
   6  -1   1   61.94    1.41 
  -6  -1  -1   61.62    1.47 
  -6  -1  -1   62.92    1.50 
  -6  -1  -1   62.04    1.43 
  -6  -1  -1   61.22    1.43 
   6   1   1   63.10    1.44 
  -6   1  -1   63.04    1.52 
  -6   1  -1   63.51    1.49 
  -6   1  -1   62.32    1.40 
  -6   1  -1   63.75    1.48 
   6   1   1   61.81    1.54 
   6   1   1   63.18    1.43 
  -6   1  -1   60.47    1.42 
   6   1   1   61.44    1.50 
   6   1   1   63.37    1.43 
   6   1   1   61.96    1.49 
   7  -1   1    4.42    0.61 
   7  -1   1    4.16    0.67 
   7  -1   1    3.97    0.59 
   7  -1   1    3.38    0.47 
  -7  -1  -1    4.89    0.65 
  -7  -1  -1    3.99    0.55 
   7  -1   1    4.61    0.60 
  -7  -1  -1    3.76    0.45 
  -7  -1  -1    5.24    0.64 
   7  -1   1    3.94    0.59 
   7  -1   1    4.59    0.55 
  -7  -1  -1    3.47    0.56 
  -7  -1  -1    3.87    0.57 
  -7   1  -1    4.38    0.56 
   7   1   1    3.93    0.65 
   7   1   1    4.81    0.56 
   7   1   1    4.43    0.60 
  -7   1  -1    5.41    0.71 
  -7   1  -1    5.07    0.64 
  -7   1  -1    3.18    0.54 
   7   1   1    4.18    0.58 
   7   1   1    4.72    0.64 
  -7   1  -1    4.38    0.60 
   7   1   1    4.68    0.60 
   8  -1   1    0.54    0.34 
   8  -1   1    0.72    0.47 
   8  -1   1    1.06    0.47 
  -8  -1  -1    0.65    0.39 
   8  -1   1    0.01    0.36 
  -8  -1  -1    0.67    0.34 
  -8  -1  -1    0.91    0.40 
   8  -1   1    0.81    0.40 
   8  -1   1    0.62    0.33 
  -8  -1  -1    0.53    0.48 
   8  -1   1    0.61    0.40 
  -8  -1  -1    0.92    0.50 
  -8  -1  -1    0.93    0.31 
   8   1   1    0.79    0.50 
   8   1   1    0.38    0.33 
   8   1   1    0.79    0.50 
   8   1   1    0.60    0.40 
  -8   1  -1    0.03    0.47 
   8   1   1    0.44    0.37 
  -8   1  -1    0.45    0.35 
   8   1   1    0.53    0.35 
   8   1   1    1.15    0.42 
  -8   1  -1    0.27    0.36 
  -8   1  -1    0.83    0.43 
  -8   1  -1    0.35    0.46 
   9  -1   1   -0.40    0.33 
  -9  -1  -1   -0.22    0.45 
  -9  -1  -1   -0.32    0.45 
  -9  -1  -1   -0.60    0.55 
   9  -1   1   -0.33    0.51 
  -9  -1  -1   -0.30    0.32 
  -9  -1  -1    0.15    0.35 
   9  -1   1    0.27    0.47 
   9  -1   1    0.02    0.48 
   9  -1   1   -0.21    0.55 
   9  -1   1   -0.38    0.36 
   9  -1   1   -0.20    0.41 
  -9  -1  -1    0.62    0.52 
   9   1   1   -0.45    0.36 
  -9   1  -1    0.31    0.37 
   9   1   1   -0.38    0.54 
   9   1   1   -0.31    0.48 
  -9   1  -1    0.46    0.47 
   9   1   1    0.08    0.35 
  -9   1  -1    0.55    0.52 
  -9   1  -1   -0.35    0.55 
   9   1   1   -0.60    0.45 
   9   1   1    0.66    0.42 
  -9   1  -1    0.25    0.44 
   9   1   1   -0.71    0.54 
 -10  -1  -1    1.83    0.57 
  10  -1   1    1.61    0.44 
  10  -1   1    1.66    0.50 
  10  -1   1    2.44    0.71 
 -10  -1  -1    3.06    0.73 
 -10  -1  -1    1.70    0.43 
 -10  -1  -1    1.94    0.67 
 -10  -1  -1    2.43    0.56 
 -10  -1  -1    1.60    0.43 
  10  -1   1    3.13    0.67 
  10  -1   1    2.00    0.60 
  10  -1   1    1.10    0.53 
  10  -1   1    2.35    0.62 
  10   1   1    3.58    0.73 
  10   1   1    2.22    0.53 
 -10   1  -1    2.24    0.46 
  10   1   1    2.36    0.52 
  10   1   1    1.77    0.70 
  10   1   1    2.76    0.63 
  10   1   1    1.54    0.46 
 -10   1  -1    2.04    0.56 
  10   1   1    2.40    0.59 
 -10   1  -1    2.72    0.59 
 -10   1  -1    2.39    0.63 
 -10   1  -1    2.91    0.73 
  11  -1   1    2.62    0.50 
  11  -1   1    2.70    0.84 
  11  -1   1    2.28    0.80 
  11  -1   1    2.65    0.65 
 -11  -1  -1    4.20    0.89 
 -11  -1  -1    3.48    0.82 
 -11  -1  -1    3.78    0.67 
 -11  -1  -1    3.00    0.52 
 -11  -1  -1    2.42    0.50 
 -11  -1  -1    3.62    0.77 
  11  -1   1    3.16    0.68 
  11  -1   1    2.81    0.74 
 -11   1  -1    3.65    0.67 
  11   1   1    3.80    0.88 
  11   1   1    1.61    0.82 
 -11   1  -1    1.66    0.50 
 -11   1  -1    2.91    0.71 
  11   1   1    3.26    0.79 
 -11   1  -1    3.29    0.82 
  11   1   1    2.88    0.53 
  11   1   1    4.00    0.68 
 -11   1  -1    2.42    0.86 
  11   1   1    1.37    0.61 
 -12  -1  -1   -0.47    0.47 
 -12  -1  -1    0.14    0.51 
  12  -1   1    0.72    0.75 
 -12  -1  -1   -0.35    0.62 
 -12  -1  -1    0.43    0.82 
  12  -1   1   -0.10    0.63 
  12  -1   1   -0.55    0.49 
  12  -1   1    0.00    0.65 
 -12   1  -1    0.51    0.63 
 -12   1  -1    0.47    0.72 
  12   1   1   -0.16    0.66 
 -12   1  -1   -0.35    0.46 
 -12   1  -1    0.23    0.45 
  12   1   1    0.39    0.83 
  12   1   1   -0.91    0.48 
  12   1   1    0.55    0.64 
 -13  -1  -1    0.62    0.70 
  13  -1   1   -0.71    0.92 
  13  -1   1   -0.26    0.66 
 -13  -1  -1    0.04    0.53 
 -13  -1  -1    0.95    0.94 
  13  -1   1    1.26    0.75 
 -13   1  -1    0.16    0.69 
  13   1   1    0.90    0.97 
  13   1   1    0.02    0.66 
 -13   1  -1    0.73    0.91 
 -13   1  -1    0.95    0.54 
  13   1   1    1.98    0.78 
  14  -1   1    0.05    0.66 
  14  -1   1    1.84    0.91 
  14  -1   1    1.00    1.08 
 -14  -1  -1    2.24    0.89 
 -14  -1  -1    3.71    1.08 
 -14  -1  -1    1.23    0.63 
  14   1   1    0.92    1.11 
 -14   1  -1    1.92    0.88 
 -14   1  -1    2.61    1.06 
  14   1   1    1.11    0.92 
  14   1   1    1.03    0.69 
  14  -2  -1    1.48    0.83 
 -14  -2   1    0.07    0.50 
  14  -2  -1   -1.27    0.64 
  14  -2  -1    1.04    1.00 
 -14  -2   1   -0.09    0.79 
 -14  -2   1    0.64    0.92 
 -14   2   1   -0.18    0.62 
  14   2  -1    1.30    0.74 
 -14   2   1    0.91    0.53 
 -14   2   1   -0.17    0.73 
  14   2  -1   -1.13    0.70 
 -14   2   1    1.45    0.99 
  14   2  -1    0.71    0.99 
  13  -2  -1    1.23    0.70 
 -13  -2   1   -0.91    0.45 
 -13  -2   1   -0.25    0.67 
  13  -2  -1    0.71    0.86 
 -13  -2   1    0.12    0.76 
 -13  -2   1   -0.05    0.43 
  13  -2  -1    1.29    0.76 
  13  -2  -1    0.20    0.56 
 -13   2   1   -0.54    0.65 
  13   2  -1    0.55    0.80 
  13   2  -1    1.05    0.71 
  13   2  -1    0.09    0.60 
 -13   2   1    0.67    0.86 
 -13   2   1   -0.07    0.45 
 -13   2   1   -0.60    0.44 
  12  -2  -1    6.39    0.99 
 -12  -2   1    5.90    0.89 
 -12  -2   1    7.30    0.92 
  12  -2  -1    6.13    0.78 
  12  -2  -1    5.17    0.80 
  12  -2  -1    8.05    0.98 
 -12  -2   1    6.28    0.76 
  12  -2  -1    4.38    0.73 
  12   2  -1    8.20    1.07 
 -12   2   1    6.38    0.89 
 -12   2   1    7.02    0.78 
  12   2  -1    4.52    0.81 
  12   2  -1    7.77    1.03 
 -12   2   1    9.32    1.24 
 -12   2   1    6.54    0.83 
  12   2  -1    4.95    0.94 
 -11  -2   1    5.80    0.69 
 -11  -2   1    5.41    0.78 
  11  -2  -1    3.63    0.58 
 -11  -2   1    4.81    0.77 
  11  -2  -1    3.70    0.61 
  11  -2  -1    5.27    0.69 
 -11  -2   1    6.68    0.92 
  11  -2  -1    4.77    0.74 
  11  -2  -1    5.80    0.74 
  11  -2  -1    4.20    0.60 
 -11  -2   1    5.95    0.86 
 -11  -2   1    4.90    0.81 
  11  -2  -1    3.81    0.75 
 -11   2   1    4.82    0.65 
  11   2  -1    5.11    0.66 
  11   2  -1    6.14    0.85 
  11   2  -1    5.18    0.67 
  11   2  -1    5.62    0.76 
 -11   2   1    6.33    0.70 
  11   2  -1    3.63    0.60 
 -11   2   1    5.88    0.84 
 -11   2   1    5.90    0.68 
  11   2  -1    4.59    0.77 
 -11   2   1    6.19    0.83 
 -11   2   1    4.74    0.85 
  11   2  -1    6.63    0.97 
  10  -2  -1    1.71    0.45 
  10  -2  -1    2.79    0.67 
 -10  -2   1    2.32    0.62 
 -10  -2   1    2.48    0.69 
  10  -2  -1    2.77    0.71 
  10  -2  -1    2.22    0.49 
  10  -2  -1    3.26    0.62 
 -10  -2   1    1.99    0.37 
  10  -2  -1    1.89    0.59 
 -10  -2   1    1.89    0.36 
 -10  -2   1    2.28    0.54 
  10  -2  -1    2.39    0.47 
 -10  -2   1    3.29    0.57 
  10   2  -1    2.20    0.61 
  10   2  -1    2.03    0.55 
 -10   2   1    2.03    0.34 
 -10   2   1    2.84    0.62 
  10   2  -1    2.38    0.50 
  10   2  -1    2.38    0.45 
  10   2  -1    1.38    0.48 
 -10   2   1    2.22    0.62 
 -10   2   1    2.24    0.39 
  10   2  -1    2.43    0.67 
 -10   2   1    1.97    0.56 
  10   2  -1    3.60    0.62 
 -10   2   1    2.26    0.56 
   9  -2  -1    2.41    0.44 
  -9  -2   1    2.14    0.34 
   9  -2  -1    2.33    0.53 
   9  -2  -1    2.61    0.56 
  -9  -2   1    2.95    0.56 
   9  -2  -1    2.40    0.55 
  -9  -2   1    2.79    0.56 
   9  -2  -1    1.81    0.43 
  -9  -2   1    2.04    0.45 
   9  -2  -1    2.66    0.54 
   9  -2  -1    2.22    0.41 
  -9  -2   1    2.46    0.35 
  -9  -2   1    1.69    0.43 
  -9   2   1    1.97    0.53 
  -9   2   1    2.65    0.47 
  -9   2   1    2.78    0.60 
   9   2  -1    3.29    0.61 
   9   2  -1    2.33    0.59 
  -9   2   1    3.63    0.63 
   9   2  -1    2.23    0.40 
   9   2  -1    2.56    0.43 
  -9   2   1    2.10    0.43 
   9   2  -1    2.69    0.51 
   9   2  -1    2.80    0.51 
   8  -2  -1    2.30    0.52 
  -8  -2   1    2.40    0.52 
   8  -2  -1    1.74    0.36 
  -8  -2   1    3.27    0.57 
   8  -2  -1    1.73    0.47 
  -8  -2   1    2.57    0.54 
   8  -2  -1    1.38    0.33 
   8  -2  -1    2.31    0.44 
   8  -2  -1    2.53    0.42 
  -8  -2   1    2.23    0.42 
  -8  -2   1    2.07    0.42 
   8  -2  -1    2.45    0.44 
   8   2  -1    2.03    0.50 
   8   2  -1    2.14    0.36 
  -8   2   1    1.82    0.37 
  -8   2   1    2.06    0.48 
  -8   2   1    1.81    0.50 
  -8   2   1    2.43    0.34 
   8   2  -1    2.88    0.55 
  -8   2   1    2.31    0.43 
   8   2  -1    2.16    0.36 
   8   2  -1    2.02    0.42 
   8   2  -1    2.23    0.42 
   7  -2  -1   27.21    0.95 
  -7  -2   1   24.85    1.05 
   7  -2  -1   27.53    1.01 
   7  -2  -1   26.51    0.95 
  -7  -2   1   26.59    0.80 
   7  -2  -1   27.15    0.91 
  -7  -2   1   28.04    0.86 
  -7  -2   1   28.03    0.96 
   7  -2  -1   27.92    0.94 
   7  -2  -1   26.28    0.92 
   7  -2  -1   27.05    0.92 
  -7  -2   1   25.69    0.90 
   7   2  -1   25.53    0.92 
   7   2  -1   27.40    0.99 
   7   2  -1   27.23    0.92 
   7   2  -1   26.15    0.91 
  -7   2   1   27.47    1.00 
  -7   2   1   28.33    0.91 
   7   2  -1   26.66    0.92 
   7   2  -1   26.12    0.91 
  -7   2   1   27.11    0.88 
  -7   2   1   25.41    0.97 
   6  -2  -1  271.12    4.81 
  -6  -2   1  266.43    4.62 
  -6  -2   1  267.40    4.69 
  -6  -2   1  269.14    4.66 
   6  -2  -1  270.21    4.70 
  -6  -2   1  274.25    4.68 
  -6  -2   1  273.75    4.76 
  -6  -2   1  265.37    4.71 
   6  -2  -1  270.49    4.71 
   6  -2  -1  265.67    4.75 
   6  -2  -1  268.35    4.76 
   6  -2  -1  268.51    4.75 
   6  -2  -1  271.85    4.71 
  -6  -2   1  263.70    4.76 
  -6   2   1  267.56    4.67 
  -6   2   1  269.13    4.76 
  -6   2   1  264.19    4.68 
   6   2  -1  268.21    4.71 
   6   2  -1  268.65    4.71 
  -6   2   1  267.83    4.67 
   6   2  -1  275.22    4.71 
   6   2  -1  271.84    4.70 
   6   2  -1  268.86    4.77 
  -6   2   1  268.74    4.77 
   6   2  -1  276.68    4.77 
  -5  -2   1   45.14    1.05 
  -5  -2   1   46.37    1.01 
  -5  -2   1   45.51    1.05 
   5  -2  -1   44.67    1.08 
  -5  -2   1   44.07    1.06 
   5  -2  -1   46.04    1.10 
   5  -2  -1   44.67    1.07 
   5  -2  -1   45.60    1.15 
  -5  -2   1   46.44    1.11 
   5  -2  -1   44.80    1.17 
  -5  -2   1   46.00    1.14 
   5  -2  -1   45.84    1.11 
  -5  -2   1   44.50    1.11 
   5   2  -1   44.60    1.07 
   5   2  -1   46.83    1.10 
   5   2  -1   46.47    1.16 
  -5   2   1   45.99    1.05 
   5   2  -1   45.36    1.07 
  -5   2   1   44.23    1.06 
  -5   2   1   43.31    1.11 
   5   2  -1   44.89    1.07 
  -5   2   1   44.00    1.12 
  -5   2   1   44.98    1.06 
   5   2  -1   43.31    1.10 
  -4  -2   1   -0.08    0.28 
   4  -2  -1    0.16    0.18 
  -4  -2   1    0.10    0.18 
  -4  -2   1    0.03    0.16 
  -4  -2   1   -0.07    0.21 
   4  -2  -1   -0.05    0.28 
  -4  -2   1    0.06    0.26 
   4  -2  -1    0.14    0.21 
  -4  -2   1   -0.06    0.20 
  -4  -2   1    0.06    0.15 
   4  -2  -1    0.03    0.22 
   4  -2  -1    0.09    0.21 
   4  -2  -1   -0.10    0.23 
   4   2  -1    0.00    0.21 
  -4   2   1   -0.07    0.17 
   4   2  -1    0.19    0.19 
  -4   2   1   -0.03    0.21 
   4   2  -1   -0.32    0.25 
  -4   2   1    0.11    0.25 
  -4   2   1    0.18    0.25 
  -4   2   1   -0.13    0.21 
   4   2  -1    0.05    0.24 
  -4   2   1    0.06    0.20 
   4   2  -1   -0.03    0.23 
  -3  -2   1    3.05    0.27 
   3  -2  -1    2.68    0.32 
  -3  -2   1    2.41    0.28 
  -3  -2   1    2.47    0.31 
   3  -2  -1    2.93    0.39 
  -3  -2   1    2.85    0.33 
  -3  -2   1    2.55    0.35 
   3  -2  -1    3.03    0.31 
   3  -2  -1    2.96    0.31 
   3  -2  -1    3.00    0.32 
   3  -2  -1    2.58    0.36 
  -3  -2   1    2.82    0.30 
  -3  -2   1    2.17    0.31 
   3   2  -1    2.48    0.37 
  -3   2   1    2.31    0.38 
  -3   2   1    2.77    0.35 
   3   2  -1    2.42    0.31 
   3   2  -1    2.41    0.31 
   3   2  -1    2.51    0.36 
  -3   2   1    2.75    0.31 
  -3   2   1    3.09    0.30 
  -3   2   1    2.81    0.30 
   3   2  -1    2.38    0.31 
  -3   2   1    2.38    0.28 
   3   2  -1    2.88    0.29 
   2  -2  -1   41.70    0.84 
   2  -2  -1   43.54    0.88 
   2  -2  -1   41.69    0.85 
   2  -2  -1   43.32    0.92 
  -2  -2   1   43.51    0.84 
  -2  -2   1   43.24    0.85 
   2  -2  -1   43.57    0.85 
   2  -2  -1   43.08    0.88 
  -2  -2   1   42.55    0.88 
  -2  -2   1   43.12    0.84 
  -2  -2   1   43.66    0.84 
   2   2  -1   42.18    0.88 
  -2   2   1   43.42    0.88 
  -2   2   1   42.41    0.79 
   2   2  -1   43.38    0.84 
   2   2  -1   41.72    0.87 
  -2   2   1   43.30    0.92 
  -2   2   1   41.93    0.85 
   2   2  -1   43.66    0.85 
   2   2  -1   42.89    0.84 
  -2   2   1   41.90    0.84 
   2   2  -1   42.93    0.85 
  -2   2   1   42.95    0.83 
  -1  -2   1   11.12    0.34 
  -1  -2   1   11.23    0.33 
   1  -2  -1    9.65    0.30 
  -1  -2   1   12.40    0.30 
   1  -2  -1   11.32    0.32 
  -1  -2   1   12.09    0.36 
  -1  -2   1   12.32    0.31 
  -1   2   1   12.15    0.31 
   1   2  -1   10.94    0.36 
  -1   2   1   12.13    0.27 
  -1   2   1   12.09    0.31 
   1   2  -1   10.83    0.32 
  -1   2   1   11.31    0.34 
   1   2  -1    9.88    0.33 
  -1   2   1   12.25    0.36 
  -1   2   1   11.53    0.36 
   1   2  -1   11.01    0.41 
   0  -2  -1   88.19    1.47 
   0  -2   1   80.29    1.52 
   0  -2  -1   85.72    1.49 
   0  -2   1   77.33    1.55 
   0   2  -1   87.17    1.47 
   0   2   1   91.49    1.51 
   0   2  -1   82.99    1.47 
   0   2   1   79.10    1.56 
   0   2   1   83.38    1.56 
  -1  -2  -1   21.70    0.54 
  -1  -2  -1   22.42    0.51 
  -1  -2  -1   21.78    0.49 
   1  -2   1   21.99    0.52 
  -1  -2  -1   22.82    0.56 
  -1  -2  -1   21.91    0.53 
   1  -2   1   22.04    0.50 
   1  -2   1   21.42    0.50 
   1  -2   1   19.40    0.59 
   1  -2   1   21.98    0.51 
   1  -2   1   21.93    0.53 
  -1   2  -1   20.73    0.65 
   1   2   1   21.69    0.53 
  -1   2  -1   22.20    0.49 
   1   2   1   21.52    0.51 
  -1   2  -1   21.62    0.53 
   1   2   1   21.90    0.50 
   1   2   1   21.72    0.51 
  -1   2  -1   21.55    0.53 
  -1   2  -1   22.04    0.51 
   1   2   1   21.13    0.54 
  -1   2  -1   21.93    0.51 
   1   2   1   22.24    0.49 
  -1   2  -1   22.73    0.55 
   1   2   1   21.98    0.50 
   2  -2   1  103.76    1.84 
  -2  -2  -1  102.91    1.92 
  -2  -2  -1  103.73    1.87 
  -2  -2  -1  104.67    1.85 
   2  -2   1  105.31    1.90 
  -2  -2  -1  104.16    1.88 
   2  -2   1  102.82    1.87 
  -2  -2  -1  102.75    1.84 
   2  -2   1  105.72    1.88 
  -2  -2  -1  105.98    1.84 
   2  -2   1  101.64    1.83 
   2  -2   1  103.04    1.84 
  -2  -2  -1  106.19    1.89 
   2   2   1  104.61    1.88 
  -2   2  -1  102.54    1.86 
  -2   2  -1  104.55    1.84 
  -2   2  -1  102.82    1.88 
  -2   2  -1  101.83    1.84 
   2   2   1  104.71    1.84 
   2   2   1  105.17    1.84 
  -2   2  -1  103.43    1.84 
   2   2   1  102.83    1.87 
   2   2   1  105.45    1.88 
  -3  -2  -1   80.91    1.56 
   3  -2   1   83.44    1.60 
  -3  -2  -1   82.96    1.55 
  -3  -2  -1   82.63    1.64 
   3  -2   1   83.53    1.63 
   3  -2   1   82.22    1.60 
  -3  -2  -1   82.32    1.54 
   3  -2   1   84.04    1.55 
   3  -2   1   81.44    1.52 
   3  -2   1   81.23    1.54 
  -3  -2  -1   80.65    1.55 
  -3  -2  -1   81.68    1.59 
  -3  -2  -1   78.46    1.57 
   3  -2   1   82.46    1.55 
   3   2   1   83.31    1.55 
  -3   2  -1   81.05    1.54 
   3   2   1   81.46    1.59 
   3   2   1   82.96    1.60 
   3   2   1   81.50    1.57 
  -3   2  -1   82.42    1.59 
   3   2   1   84.47    1.55 
  -3   2  -1   81.61    1.55 
  -3   2  -1   81.52    1.55 
  -3   2  -1   82.72    1.59 
  -3   2  -1   81.66    1.60 
   4  -2   1  142.27    2.53 
  -4  -2  -1  138.81    2.54 
   4  -2   1  141.51    2.51 
  -4  -2  -1  139.68    2.52 
   4  -2   1  140.68    2.53 
   4  -2   1  136.47    2.52 
  -4  -2  -1  139.63    2.61 
   4  -2   1  143.46    2.64 
  -4  -2  -1  137.02    2.58 
  -4  -2  -1  140.12    2.52 
  -4  -2  -1  140.42    2.59 
  -4  -2  -1  132.30    2.53 
   4  -2   1  139.80    2.59 
   4  -2   1  142.17    2.58 
   4   2   1  140.83    2.59 
   4   2   1  141.13    2.53 
  -4   2  -1  137.74    2.53 
  -4   2  -1  138.27    2.58 
  -4   2  -1  136.27    2.51 
  -4   2  -1  142.97    2.60 
   4   2   1  137.42    2.62 
  -4   2  -1  138.04    2.56 
   4   2   1  139.74    2.58 
   4   2   1  140.47    2.56 
   4   2   1  141.24    2.53 
  -4   2  -1  139.79    2.55 
   5  -2   1  174.77    3.15 
  -5  -2  -1  172.01    3.16 
   5  -2   1  173.20    3.14 
  -5  -2  -1  174.20    3.22 
  -5  -2  -1  169.86    3.12 
  -5  -2  -1  169.72    3.14 
   5  -2   1  175.79    3.15 
   5  -2   1  177.36    3.26 
  -5  -2  -1  171.79    3.11 
   5  -2   1  174.37    3.12 
   5  -2   1  172.07    3.21 
  -5  -2  -1  173.91    3.22 
  -5  -2  -1  174.79    3.21 
   5  -2   1  175.74    3.22 
   5   2   1  176.51    3.21 
   5   2   1  179.89    3.15 
  -5   2  -1  170.46    3.18 
  -5   2  -1  171.33    3.14 
  -5   2  -1  171.39    3.21 
   5   2   1  175.11    3.17 
  -5   2  -1  175.39    3.13 
   5   2   1  174.40    3.25 
  -5   2  -1  174.55    3.21 
   5   2   1  173.73    3.14 
   5   2   1  170.52    3.19 
  -6  -2  -1   11.00    0.66 
  -6  -2  -1   12.06    0.76 
   6  -2   1   11.33    0.66 
  -6  -2  -1   10.71    0.63 
  -6  -2  -1   11.27    0.67 
  -6  -2  -1   11.04    0.69 
   6  -2   1   10.82    0.65 
   6  -2   1   11.79    0.63 
   6  -2   1   11.32    0.74 
  -6  -2  -1   10.82    0.60 
  -6  -2  -1   12.62    0.71 
   6  -2   1   12.78    0.67 
   6  -2   1   11.08    0.72 
   6  -2   1   11.25    0.75 
   6   2   1   11.13    0.66 
  -6   2  -1   12.33    0.69 
   6   2   1   11.46    0.73 
   6   2   1   10.77    0.66 
   6   2   1   10.43    0.75 
  -6   2  -1   11.27    0.65 
   6   2   1   11.88    0.64 
  -6   2  -1   10.81    0.64 
  -6   2  -1   10.98    0.63 
  -6   2  -1   12.03    0.68 
   6   2   1   11.78    0.67 
  -7  -2  -1    0.41    0.42 
   7  -2   1    1.07    0.38 
  -7  -2  -1    1.28    0.46 
  -7  -2  -1    0.63    0.33 
  -7  -2  -1    0.75    0.32 
  -7  -2  -1    0.35    0.26 
  -7  -2  -1    0.57    0.34 
   7  -2   1    0.14    0.38 
   7  -2   1    0.83    0.43 
  -7  -2  -1    0.96    0.42 
   7  -2   1    0.65    0.29 
   7  -2   1    0.69    0.42 
   7  -2   1    0.53    0.29 
  -7   2  -1    0.68    0.33 
   7   2   1    0.40    0.33 
   7   2   1    0.79    0.37 
  -7   2  -1    0.96    0.42 
   7   2   1    0.44    0.35 
  -7   2  -1    0.30    0.35 
  -7   2  -1    0.81    0.37 
   7   2   1    1.15    0.33 
  -7   2  -1    0.49    0.42 
   7   2   1    0.71    0.39 
   7   2   1    0.58    0.40 
  -8  -2  -1    1.08    0.37 
   8  -2   1    1.54    0.54 
  -8  -2  -1    0.85    0.47 
  -8  -2  -1    1.03    0.44 
   8  -2   1    0.30    0.37 
   8  -2   1    0.55    0.41 
  -8  -2  -1    0.63    0.30 
  -8  -2  -1    0.52    0.33 
  -8  -2  -1    1.12    0.43 
   8  -2   1    0.54    0.33 
   8  -2   1    1.65    0.46 
  -8  -2  -1    1.66    0.50 
   8  -2   1    0.82    0.33 
   8  -2   1    1.04    0.55 
   8   2   1    1.11    0.47 
   8   2   1    0.64    0.40 
  -8   2  -1    0.74    0.37 
  -8   2  -1    0.45    0.51 
   8   2   1    1.07    0.35 
  -8   2  -1    0.75    0.50 
  -8   2  -1    0.42    0.40 
   8   2   1    0.57    0.47 
  -8   2  -1    0.37    0.37 
   8   2   1    1.17    0.46 
   8   2   1    0.38    0.39 
   9  -2   1    3.29    0.55 
   9  -2   1    3.87    0.69 
   9  -2   1    1.82    0.41 
  -9  -2  -1    3.72    0.57 
   9  -2   1    2.97    0.44 
   9  -2   1    3.46    0.61 
  -9  -2  -1    3.30    0.61 
   9  -2   1    2.48    0.52 
   9  -2   1    3.86    0.58 
  -9  -2  -1    2.40    0.41 
  -9  -2  -1    3.89    0.54 
  -9  -2  -1    2.78    0.44 
  -9  -2  -1    3.90    0.69 
  -9   2  -1    3.31    0.60 
   9   2   1    2.51    0.45 
   9   2   1    3.82    0.68 
   9   2   1    3.03    0.51 
  -9   2  -1    4.35    0.68 
  -9   2  -1    2.42    0.55 
   9   2   1    3.86    0.62 
   9   2   1    3.92    0.59 
  -9   2  -1    2.72    0.46 
  -9   2  -1    3.16    0.51 
   9   2   1    2.83    0.46 
   9   2   1    2.78    0.52 
 -10  -2  -1    0.57    0.52 
  10  -2   1    0.99    0.57 
  10  -2   1    0.00    0.49 
  10  -2   1    0.70    0.41 
  10  -2   1    0.69    0.43 
 -10  -2  -1    0.87    0.41 
 -10  -2  -1    0.72    0.41 
  10  -2   1    0.66    0.69 
 -10  -2  -1    1.88    0.71 
  10  -2   1    0.78    0.60 
  10  -2   1    1.09    0.59 
 -10  -2  -1    0.17    0.53 
 -10  -2  -1    0.38    0.60 
  10   2   1    0.49    0.58 
 -10   2  -1    0.68    0.61 
  10   2   1    0.99    0.50 
  10   2   1    0.73    0.69 
  10   2   1    0.14    0.49 
 -10   2  -1    1.68    0.71 
 -10   2  -1    1.38    0.54 
  10   2   1    0.58    0.48 
 -10   2  -1    0.11    0.54 
 -10   2  -1    0.39    0.40 
  10   2   1    1.09    0.60 
  10   2   1    0.54    0.43 
 -11  -2  -1   -0.02    0.53 
 -11  -2  -1    0.10    0.45 
  11  -2   1   -0.66    0.47 
  11  -2   1    0.00    0.74 
  11  -2   1    0.26    0.70 
 -11  -2  -1    0.03    0.68 
 -11  -2  -1   -0.25    0.42 
 -11  -2  -1    0.01    0.70 
  11  -2   1    0.21    0.42 
  11  -2   1   -0.77    0.57 
  11  -2   1   -0.59    0.57 
  11   2   1    0.14    0.46 
  11   2   1    0.67    0.73 
 -11   2  -1   -0.09    0.58 
 -11   2  -1    0.65    0.78 
  11   2   1    0.38    0.71 
  11   2   1   -0.02    0.56 
 -11   2  -1   -0.03    0.70 
 -11   2  -1   -0.06    0.71 
 -11   2  -1    0.68    0.91 
  12  -2   1    4.09    0.92 
  12  -2   1    2.44    0.58 
 -12  -2  -1    2.57    0.63 
  12  -2   1    2.83    0.79 
 -12  -2  -1    1.66    0.55 
  12  -2   1    3.27    0.72 
 -12  -2  -1    4.42    0.90 
 -12  -2  -1    3.58    0.74 
 -12   2  -1    5.60    0.97 
 -12   2  -1    3.18    0.74 
  12   2   1    4.27    0.74 
 -12   2  -1    4.30    0.92 
 -12   2  -1    2.96    0.53 
  12   2   1    3.64    0.93 
  12   2   1    3.18    0.63 
 -13  -2  -1    1.46    0.92 
 -13  -2  -1   -0.48    0.52 
  13  -2   1    0.46    0.71 
 -13  -2  -1   -0.06    0.75 
  13  -2   1    0.48    0.94 
 -13   2  -1    0.04    0.72 
  13   2   1    0.65    0.72 
  13   2   1    0.54    0.92 
 -13   2  -1   -0.80    0.87 
  13   2   1   -0.57    0.60 
 -13   2  -1    0.03    0.55 
  14  -2   1   -0.78    0.87 
 -14  -2  -1    0.74    0.85 
  14  -2   1    2.91    1.11 
 -14  -2  -1    1.29    1.00 
  14  -2   1   -0.85    0.61 
 -14   2  -1   -0.16    0.88 
  14   2   1    0.02    0.68 
  14   2   1    0.87    0.98 
 -14   2  -1    0.29    0.63 
 -14   2  -1   -1.56    1.01 
  14   2   1    0.27    0.89 
 -14  -3   1   11.26    1.63 
  14  -3  -1   11.25    1.60 
  14  -3  -1    9.43    1.35 
 -14  -3   1    7.25    1.12 
 -14  -3   1   10.77    1.37 
  14   3  -1   10.02    1.62 
  14   3  -1    9.45    1.04 
 -14   3   1    8.12    1.17 
 -14   3   1    9.45    1.33 
  14   3  -1   11.44    1.56 
  13  -3  -1    0.63    0.74 
  13  -3  -1    2.26    0.89 
  13  -3  -1    1.29    0.75 
 -13  -3   1    1.16    0.80 
 -13  -3   1   -0.42    0.68 
  13  -3  -1    0.52    0.58 
 -13  -3   1    0.31    0.46 
  13   3  -1    0.38    0.84 
 -13   3   1    0.79    0.90 
 -13   3   1    0.28    0.45 
 -13   3   1    0.86    0.69 
  13   3  -1    1.00    0.63 
 -13   3   1   -0.25    0.45 
  13   3  -1    0.11    0.65 
  12  -3  -1    1.57    0.66 
  12  -3  -1    0.21    0.62 
  12  -3  -1    1.02    0.69 
 -12  -3   1    1.23    0.77 
 -12  -3   1    0.31    0.41 
 -12  -3   1    0.55    0.43 
  12  -3  -1    1.43    0.81 
  12  -3  -1    0.42    0.90 
 -12  -3   1    1.31    0.63 
 -12   3   1    0.37    0.62 
  12   3  -1    1.35    0.59 
 -12   3   1    0.95    0.38 
  12   3  -1    0.38    1.00 
  12   3  -1    0.67    0.74 
  12   3  -1    2.37    0.91 
 -12   3   1    2.14    0.71 
 -11  -3   1   28.24    1.24 
  11  -3  -1   26.53    1.30 
  11  -3  -1   23.91    1.45 
 -11  -3   1   24.88    1.07 
  11  -3  -1   26.53    1.37 
  11  -3  -1   29.46    1.32 
  11  -3  -1   29.61    1.36 
 -11  -3   1   29.27    1.13 
 -11  -3   1   27.36    1.44 
 -11  -3   1   26.26    1.24 
  11  -3  -1   28.32    1.30 
  11  -3  -1   26.22    1.30 
 -11   3   1   27.83    1.18 
 -11   3   1   26.72    1.01 
  11   3  -1   28.23    1.27 
  11   3  -1   24.91    1.34 
  11   3  -1   27.91    1.45 
 -11   3   1   26.55    1.33 
  11   3  -1   27.80    1.32 
 -11   3   1   26.54    1.24 
 -11   3   1   25.40    1.62 
 -11   3   1   27.75    1.24 
  11   3  -1   26.74    1.30 
  11   3  -1   25.72    1.34 
 -10  -3   1   27.05    1.06 
 -10  -3   1   26.87    1.03 
 -10  -3   1   26.30    1.12 
 -10  -3   1   27.61    1.30 
  10  -3  -1   28.28    1.20 
 -10  -3   1   27.69    1.23 
  10  -3  -1   27.89    1.22 
  10  -3  -1   27.54    1.23 
  10  -3  -1   26.46    1.18 
 -10  -3   1   28.91    1.17 
  10  -3  -1   27.07    1.32 
  10  -3  -1   28.73    1.28 
  10   3  -1   25.74    1.18 
  10   3  -1   25.72    1.21 
 -10   3   1   29.09    1.10 
 -10   3   1   25.85    1.12 
 -10   3   1   27.16    1.30 
 -10   3   1   27.12    1.30 
  10   3  -1   27.48    1.22 
 -10   3   1   27.67    1.16 
  10   3  -1   29.24    1.31 
   9  -3  -1    1.22    0.47 
  -9  -3   1    1.76    0.49 
  -9  -3   1    1.27    0.42 
  -9  -3   1    1.20    0.33 
   9  -3  -1    1.71    0.53 
   9  -3  -1    0.86    0.39 
   9  -3  -1    1.49    0.58 
  -9  -3   1    1.59    0.54 
  -9  -3   1    0.74    0.32 
  -9  -3   1    2.00    0.53 
   9  -3  -1    1.78    0.51 
   9  -3  -1    1.55    0.43 
   9  -3  -1    1.18    0.41 
   9   3  -1    1.75    0.59 
  -9   3   1    1.49    0.44 
   9   3  -1    1.79    0.48 
  -9   3   1    0.93    0.35 
  -9   3   1    1.25    0.54 
  -9   3   1    1.22    0.46 
  -9   3   1    1.37    0.51 
   9   3  -1    1.36    0.51 
   9   3  -1    1.44    0.43 
   9   3  -1    1.50    0.52 
   8  -3  -1    5.19    0.69 
  -8  -3   1    5.18    0.61 
  -8  -3   1    4.92    0.66 
   8  -3  -1    4.54    0.68 
  -8  -3   1    4.99    0.55 
  -8  -3   1    4.60    0.60 
   8  -3  -1    5.47    0.73 
   8  -3  -1    5.06    0.68 
  -8  -3   1    5.81    0.66 
  -8  -3   1    5.74    0.63 
   8  -3  -1    4.10    0.54 
   8  -3  -1    5.27    0.79 
   8  -3  -1    3.75    0.49 
  -8   3   1    5.40    0.64 
  -8   3   1    4.74    0.65 
  -8   3   1    4.92    0.60 
   8   3  -1    5.02    0.62 
  -8   3   1    5.09    0.58 
   8   3  -1    3.48    0.47 
   8   3  -1    5.75    0.76 
  -8   3   1    4.06    0.60 
   8   3  -1    4.35    0.69 
   8   3  -1    5.69    0.68 
  -7  -3   1   18.21    0.76 
  -7  -3   1   19.25    0.70 
   7  -3  -1   18.26    0.80 
   7  -3  -1   18.29    0.79 
  -7  -3   1   20.66    0.76 
  -7  -3   1   19.15    0.85 
  -7  -3   1   18.60    0.80 
   7  -3  -1   18.74    0.87 
  -7  -3   1   18.70    0.84 
   7  -3  -1   18.40    0.82 
  -7  -3   1   18.40    0.87 
   7  -3  -1   18.97    0.88 
   7  -3  -1   18.73    0.80 
   7  -3  -1   19.50    0.84 
   7   3  -1   18.11    0.80 
   7   3  -1   18.55    0.80 
   7   3  -1   19.60    0.88 
   7   3  -1   18.27    0.88 
  -7   3   1   19.32    0.84 
  -7   3   1   18.93    0.87 
  -7   3   1   20.05    0.77 
  -7   3   1   18.24    0.77 
  -7   3   1   19.53    0.75 
   7   3  -1   18.35    0.82 
  -6  -3   1   17.98    0.85 
   6  -3  -1   19.74    0.79 
  -6  -3   1   19.61    0.67 
  -6  -3   1   19.90    0.71 
   6  -3  -1   18.36    0.85 
   6  -3  -1   19.07    0.75 
   6  -3  -1   18.20    0.77 
  -6  -3   1   17.73    0.72 
   6  -3  -1   19.42    0.76 
  -6  -3   1   17.63    0.76 
  -6  -3   1   17.50    0.74 
  -6  -3   1   20.02    0.79 
   6  -3  -1   18.92    0.77 
  -6   3   1   20.05    0.74 
  -6   3   1   17.99    0.85 
  -6   3   1   18.14    0.74 
   6   3  -1   17.97    0.84 
   6   3  -1   18.38    0.76 
  -6   3   1   18.44    0.73 
  -6   3   1   19.08    0.72 
   6   3  -1   18.60    0.77 
  -6   3   1   18.97    0.83 
   6   3  -1   20.41    0.78 
   6   3  -1   18.31    0.75 
  -5  -3   1   26.19    0.80 
  -5  -3   1   26.99    0.83 
   5  -3  -1   24.76    0.80 
   5  -3  -1   25.71    0.84 
  -5  -3   1   25.38    0.87 
  -5  -3   1   26.04    0.78 
  -5  -3   1   26.07    0.74 
   5  -3  -1   25.89    0.90 
   5  -3  -1   24.59    0.82 
   5  -3  -1   24.56    0.77 
  -5  -3   1   25.42    0.84 
   5  -3  -1   25.04    0.87 
  -5  -3   1   25.91    0.78 
   5   3  -1   25.59    0.80 
   5   3  -1   25.27    0.82 
   5   3  -1   25.83    0.80 
  -5   3   1   25.71    0.90 
  -5   3   1   25.41    0.85 
  -5   3   1   25.13    0.76 
  -5   3   1   26.63    0.80 
   5   3  -1   25.09    0.88 
   5   3  -1   26.65    0.81 
  -5   3   1   24.56    0.78 
   4  -3  -1   44.71    1.04 
  -4  -3   1   43.37    1.04 
   4  -3  -1   43.35    1.00 
   4  -3  -1   43.29    1.00 
  -4  -3   1   45.32    1.00 
  -4  -3   1   44.94    1.01 
  -4  -3   1   45.20    0.99 
   4  -3  -1   43.62    1.02 
  -4  -3   1   44.95    1.06 
  -4  -3   1   44.63    1.01 
  -4  -3   1   45.57    0.98 
   4  -3  -1   44.52    1.09 
   4  -3  -1   43.37    1.06 
  -4   3   1   45.73    1.06 
  -4   3   1   45.04    1.11 
   4   3  -1   44.15    1.01 
  -4   3   1   44.38    0.99 
  -4   3   1   44.48    1.00 
   4   3  -1   43.80    0.98 
   4   3  -1   45.15    1.08 
   4   3  -1   43.74    1.00 
  -4   3   1   42.68    0.99 
   4   3  -1   44.03    1.00 
   4   3  -1   43.15    1.03 
   3  -3  -1   23.11    0.68 
  -3  -3   1   22.75    0.60 
  -3  -3   1   22.65    0.59 
   3  -3  -1   22.68    0.66 
  -3  -3   1   21.93    0.63 
   3  -3  -1   22.77    0.62 
  -3  -3   1   22.59    0.61 
   3  -3  -1   23.06    0.61 
   3  -3  -1   23.16    0.62 
  -3  -3   1   22.27    0.61 
   3  -3  -1   22.37    0.63 
  -3  -3   1   23.45    0.68 
  -3   3   1   22.78    0.59 
  -3   3   1   23.25    0.61 
   3   3  -1   22.51    0.64 
   3   3  -1   23.83    0.67 
   3   3  -1   23.12    0.61 
  -3   3   1   22.34    0.64 
   3   3  -1   22.31    0.60 
   3   3  -1   21.94    0.61 
  -3   3   1   22.25    0.67 
  -3   3   1   22.30    0.69 
  -3   3   1   22.45    0.61 
   3   3  -1   21.94    0.61 
  -2  -3   1    6.04    0.35 
   2  -3  -1    6.16    0.36 
  -2  -3   1    6.43    0.33 
   2  -3  -1    6.46    0.38 
  -2  -3   1    6.04    0.32 
   2  -3  -1    6.22    0.35 
  -2  -3   1    6.38    0.41 
  -2  -3   1    5.71    0.35 
  -2  -3   1    6.33    0.34 
   2  -3  -1    6.42    0.35 
   2  -3  -1    6.21    0.29 
   2  -3  -1    6.63    0.42 
   2  -3  -1    6.46    0.34 
  -2   3   1    5.90    0.36 
   2   3  -1    6.47    0.32 
  -2   3   1    6.26    0.37 
  -2   3   1    6.50    0.41 
  -2   3   1    6.27    0.27 
   2   3  -1    6.09    0.38 
   2   3  -1    6.09    0.36 
   2   3  -1    6.47    0.34 
  -2   3   1    6.59    0.33 
  -2   3   1    6.02    0.34 
   2   3  -1    6.13    0.34 
  -1  -3   1  140.23    2.41 
   1  -3  -1  141.06    2.38 
  -1  -3   1  145.22    2.45 
  -1  -3   1  141.58    2.44 
   1  -3  -1  146.86    2.45 
   1  -3  -1  142.43    2.41 
  -1  -3   1  140.40    2.42 
  -1  -3   1  139.94    2.46 
   1  -3  -1  141.28    2.42 
  -1  -3   1  130.08    2.39 
   1  -3  -1  140.86    2.46 
   1  -3  -1  143.54    2.45 
   1   3  -1  144.13    2.45 
   1   3  -1  140.05    2.41 
   1   3  -1  140.33    2.43 
   1   3  -1  143.39    2.45 
  -1   3   1  141.23    2.41 
  -1   3   1  142.79    2.46 
   1   3  -1  140.22    2.40 
  -1   3   1  142.58    2.41 
  -1   3   1  142.94    2.44 
  -1   3   1  134.60    2.37 
   1   3  -1  144.73    2.42 
   1   3  -1  146.13    2.45 
   0  -3  -1    0.41    0.12 
   0  -3   1    0.27    0.16 
   0  -3  -1    0.09    0.19 
   0  -3  -1    0.18    0.18 
   0  -3   1    0.26    0.15 
   0  -3   1    0.23    0.11 
   0  -3  -1    0.22    0.15 
   0  -3   1    0.02    0.22 
   0  -3  -1    0.26    0.19 
   0  -3   1    0.49    0.21 
   0  -3   1    0.46    0.13 
   0  -3   1    0.15    0.14 
   0  -3  -1    0.20    0.18 
   0  -3  -1    0.15    0.15 
   0  -3   1    0.23    0.17 
   0   3   1    0.29    0.19 
   0   3   1    0.46    0.15 
   0   3  -1    0.12    0.18 
   0   3  -1    0.25    0.21 
   0   3  -1    0.31    0.17 
   0   3  -1    0.17    0.14 
   0   3   1    0.29    0.12 
   0   3   1    0.22    0.16 
   0   3  -1    0.31    0.15 
   0   3  -1    0.22    0.17 
   0   3   1    0.16    0.16 
   0   3   1    0.20    0.15 
   0   3  -1    0.32    0.17 
   2  -3   1  123.77    2.17 
   2  -3   1  122.79    2.17 
  -2  -3  -1  124.62    2.17 
   2  -3   1  124.85    2.23 
  -2  -3  -1  121.47    2.18 
  -2  -3  -1  125.01    2.22 
  -2  -3  -1  122.76    2.22 
   2  -3   1  121.78    2.18 
  -2  -3  -1  121.41    2.20 
  -2  -3  -1  124.28    2.17 
   2  -3   1  123.02    2.21 
  -2   3  -1  124.36    2.23 
   2   3   1  125.07    2.18 
   2   3   1  122.13    2.21 
  -2   3  -1  123.99    2.18 
   2   3   1  125.63    2.23 
  -2   3  -1  121.81    2.18 
   2   3   1  121.10    2.20 
  -2   3  -1  121.82    2.20 
   2   3   1  124.46    2.16 
  -2   3  -1  122.60    2.21 
  -2   3  -1  123.61    2.22 
  -2   3  -1  121.84    2.17 
   2   3   1  122.66    2.17 
   2   3   1  123.99    2.19 
   3  -3   1  194.48    3.39 
   3  -3   1  192.92    3.40 
   3  -3   1  195.85    3.45 
   3  -3   1  198.95    3.40 
  -3  -3  -1  193.63    3.49 
   3  -3   1  197.15    3.45 
   3  -3   1  199.19    3.48 
  -3  -3  -1  202.25    3.40 
  -3  -3  -1  196.86    3.41 
  -3  -3  -1  194.38    3.39 
  -3  -3  -1  194.42    3.42 
  -3  -3  -1  195.66    3.45 
  -3  -3  -1  199.03    3.45 
  -3   3  -1  195.10    3.42 
  -3   3  -1  195.28    3.44 
  -3   3  -1  192.08    3.40 
   3   3   1  198.72    3.45 
   3   3   1  197.33    3.44 
  -3   3  -1  195.71    3.45 
   3   3   1  196.39    3.45 
  -3   3  -1  199.91    3.45 
   3   3   1  196.40    3.40 
  -3   3  -1  199.69    3.40 
   3   3   1  198.82    3.40 
   4  -3   1    2.93    0.47 
  -4  -3  -1    2.57    0.42 
   4  -3   1    3.24    0.41 
  -4  -3  -1    3.13    0.41 
   4  -3   1    2.46    0.38 
   4  -3   1    1.88    0.25 
  -4  -3  -1    2.82    0.41 
   4  -3   1    2.03    0.32 
   4  -3   1    1.94    0.31 
  -4  -3  -1    2.53    0.33 
   4  -3   1    3.45    0.46 
  -4  -3  -1    3.29    0.38 
  -4  -3  -1    3.55    0.52 
  -4  -3  -1    1.98    0.30 
   4   3   1    2.68    0.40 
   4   3   1    2.29    0.41 
  -4   3  -1    2.70    0.35 
   4   3   1    2.95    0.35 
  -4   3  -1    2.23    0.28 
  -4   3  -1    2.96    0.40 
  -4   3  -1    3.37    0.48 
   4   3   1    3.84    0.50 
  -4   3  -1    2.29    0.32 
   4   3   1    2.00    0.31 
  -5  -3  -1  154.57    2.91 
  -5  -3  -1  152.28    2.86 
   5  -3   1  156.74    2.93 
  -5  -3  -1  157.85    2.84 
   5  -3   1  160.17    2.95 
   5  -3   1  157.35    2.98 
   5  -3   1  153.52    2.86 
  -5  -3  -1  152.72    2.92 
  -5  -3  -1  158.80    2.85 
   5  -3   1  155.20    2.86 
  -5  -3  -1  156.27    2.95 
   5  -3   1  154.75    2.83 
  -5  -3  -1  151.94    2.86 
   5  -3   1  153.99    2.86 
   5   3   1  157.14    2.90 
   5   3   1  157.99    2.92 
  -5   3  -1  153.83    2.86 
   5   3   1  155.32    2.92 
  -5   3  -1  153.60    2.84 
  -5   3  -1  154.06    2.90 
   5   3   1  153.79    2.85 
  -5   3  -1  156.73    2.94 
  -5   3  -1  152.33    2.91 
  -5   3  -1  154.00    2.89 
   5   3   1  155.22    2.86 
  -6  -3  -1    4.16    0.57 
  -6  -3  -1    2.90    0.65 
  -6  -3  -1    3.85    0.55 
  -6  -3  -1    3.52    0.51 
   6  -3   1    4.02    0.63 
   6  -3   1    4.00    0.55 
   6  -3   1    3.08    0.47 
  -6  -3  -1    3.89    0.54 
   6  -3   1    3.82    0.55 
   6  -3   1    4.12    0.52 
   6  -3   1    4.44    0.66 
  -6  -3  -1    4.10    0.63 
  -6  -3  -1    3.78    0.52 
  -6   3  -1    3.86    0.57 
   6   3   1    2.90    0.38 
   6   3   1    3.28    0.45 
  -6   3  -1    4.97    0.62 
  -6   3  -1    3.82    0.56 
  -6   3  -1    3.59    0.47 
   6   3   1    4.09    0.51 
   7  -3   1   -0.42    0.31 
  -7  -3  -1   -0.23    0.30 
   7  -3   1   -0.15    0.37 
  -7  -3  -1   -0.02    0.45 
  -7  -3  -1   -0.15    0.32 
   7  -3   1   -0.30    0.35 
   7  -3   1   -0.09    0.26 
   7  -3   1   -0.86    0.38 
  -7  -3  -1    0.51    0.43 
   7  -3   1    0.10    0.27 
  -7  -3  -1   -0.39    0.27 
   7  -3   1   -0.14    0.40 
  -7  -3  -1   -0.23    0.36 
  -7  -3  -1   -0.18    0.34 
   7   3   1   -0.14    0.44 
   7   3   1   -0.23    0.33 
  -7   3  -1    0.16    0.37 
   7   3   1    0.37    0.33 
  -7   3  -1   -0.51    0.30 
   7   3   1   -0.36    0.34 
   7   3   1   -0.69    0.41 
  -7   3  -1   -0.17    0.39 
  -7   3  -1   -0.03    0.35 
  -7   3  -1   -0.55    0.37 
   8  -3   1    1.23    0.48 
  -8  -3  -1    1.05    0.52 
   8  -3   1    0.97    0.46 
  -8  -3  -1    0.69    0.32 
   8  -3   1    0.50    0.38 
  -8  -3  -1    0.34    0.42 
   8  -3   1    0.77    0.34 
  -8  -3  -1    1.31    0.55 
  -8  -3  -1    0.85    0.37 
  -8  -3  -1    0.85    0.37 
   8  -3   1    1.61    0.53 
   8  -3   1    1.15    0.34 
   8  -3   1    0.79    0.49 
  -8  -3  -1    1.89    0.50 
   8   3   1    0.93    0.52 
   8   3   1    0.78    0.40 
   8   3   1    1.01    0.45 
  -8   3  -1    1.28    0.47 
  -8   3  -1    0.97    0.51 
   8   3   1    1.12    0.53 
   8   3   1    1.06    0.46 
  -8   3  -1    0.75    0.47 
  -8   3  -1    1.70    0.44 
  -8   3  -1    1.01    0.36 
   9  -3   1    0.55    0.39 
   9  -3   1   -0.06    0.54 
  -9  -3  -1    1.77    0.51 
  -9  -3  -1    0.14    0.52 
   9  -3   1    0.53    0.58 
  -9  -3  -1    1.01    0.48 
   9  -3   1    0.93    0.37 
   9  -3   1    1.43    0.51 
  -9  -3  -1    1.04    0.63 
   9  -3   1    0.51    0.50 
  -9  -3  -1    1.21    0.42 
   9  -3   1    0.67    0.46 
  -9  -3  -1    0.91    0.43 
  -9  -3  -1    0.49    0.37 
   9   3   1    0.88    0.51 
   9   3   1    1.27    0.46 
   9   3   1    0.42    0.46 
   9   3   1    0.43    0.61 
  -9   3  -1    1.76    0.55 
  -9   3  -1    1.22    0.59 
  -9   3  -1    0.71    0.41 
  -9   3  -1    1.32    0.50 
   9   3   1    1.63    0.57 
  -9   3  -1    0.63    0.53 
  10  -3   1    2.23    0.61 
 -10  -3  -1    1.87    0.46 
  10  -3   1    2.77    1.13 
  10  -3   1    1.70    0.66 
 -10  -3  -1    3.86    0.74 
 -10  -3  -1    2.45    0.60 
  10  -3   1    1.73    0.59 
 -10  -3  -1    2.08    0.56 
  10  -3   1    2.37    0.46 
  10  -3   1    2.66    0.60 
 -10  -3  -1    1.69    0.45 
  10  -3   1    1.98    0.49 
 -10   3  -1    2.48    0.56 
 -10   3  -1    2.08    0.56 
  10   3   1    2.31    0.72 
  10   3   1    1.67    0.83 
 -10   3  -1    2.87    0.67 
  10   3   1    2.00    0.49 
  10   3   1    1.15    0.52 
  10   3   1    3.27    0.62 
  10   3   1    2.11    0.59 
 -10   3  -1    2.52    0.49 
 -10   3  -1    0.92    1.09 
  11  -3   1   -0.94    0.76 
  11  -3   1    0.23    0.60 
 -11  -3  -1    0.02    0.41 
  11  -3   1   -0.22    0.47 
 -11  -3  -1    0.18    0.56 
 -11  -3  -1    0.27    0.42 
 -11  -3  -1    1.55    0.69 
 -11  -3  -1    0.54    0.71 
  11  -3   1    0.29    0.43 
  11  -3   1    1.00    0.73 
  11  -3   1    0.09    0.55 
  11   3   1    0.71    0.73 
 -11   3  -1   -0.14    0.77 
  11   3   1    0.65    0.66 
 -11   3  -1    0.01    0.60 
  11   3   1   -0.24    0.46 
 -11   3  -1    0.16    0.67 
 -11   3  -1    0.79    0.46 
  11   3   1    0.59    0.55 
  12  -3   1    2.88    0.56 
  12  -3   1    5.30    0.83 
 -12  -3  -1    2.81    0.94 
 -12  -3  -1    4.02    0.91 
  12  -3   1    4.67    0.93 
 -12  -3  -1    3.30    0.70 
 -12   3  -1    2.09    0.53 
 -12   3  -1    4.28    0.89 
 -12   3  -1    4.22    0.75 
  12   3   1    4.40    0.73 
  12   3   1    3.55    0.63 
  12   3   1    4.04    0.92 
 -13  -3  -1   -0.23    0.53 
 -13  -3  -1    0.90    0.88 
  13  -3   1    2.17    0.98 
  13  -3   1    0.31    0.72 
  13  -3   1   -0.82    0.52 
 -13  -3  -1   -0.33    0.73 
 -13   3  -1   -0.77    0.52 
 -13   3  -1    1.16    0.92 
 -13   3  -1   -0.60    0.78 
 -13   3  -1    0.06    0.74 
  13   3   1    1.26    0.91 
  13   3   1    0.29    0.73 
  13   3   1    0.00    0.61 
 -14  -3  -1    1.91    1.12 
  14  -3   1    3.02    1.08 
 -14  -3  -1    2.55    0.70 
  14  -3   1    3.95    0.95 
  14  -3   1    2.39    0.72 
 -14  -3  -1    1.61    0.96 
  14   3   1    1.55    1.15 
  14   3   1    3.36    0.88 
 -14   3  -1    2.46    0.97 
  14   3   1    0.92    0.77 
 -14   3  -1    1.47    0.69 
 -14  -4   1    2.02    0.84 
  14  -4  -1   -0.63    1.01 
  14  -4  -1    0.56    0.69 
 -14  -4   1    3.05    1.07 
 -14  -4   1    0.16    0.54 
  14  -4  -1    3.34    0.89 
 -14   4   1    2.84    0.83 
  14   4  -1    1.21    0.77 
 -14   4   1    3.03    1.03 
 -14   4   1    1.25    0.58 
  14   4  -1    3.13    1.09 
  14   4  -1    0.18    0.82 
 -13  -4   1    2.00    0.94 
  13  -4  -1    1.45    0.82 
 -13  -4   1    1.38    0.69 
 -13  -4   1    1.34    0.49 
  13  -4  -1    1.19    0.72 
  13  -4  -1    1.64    0.61 
  13   4  -1    1.30    0.90 
 -13   4   1    0.97    0.51 
 -13   4   1    3.82    0.78 
  13   4  -1    2.00    0.72 
 -13   4   1    1.20    0.46 
  13   4  -1    0.90    0.67 
  12  -4  -1    0.24    0.90 
 -12  -4   1    0.11    0.39 
 -12  -4   1    1.08    0.77 
 -12  -4   1   -0.58    0.45 
  12  -4  -1    0.68    0.66 
 -12  -4   1    0.82    0.62 
  12  -4  -1    2.07    0.82 
  12  -4  -1   -0.28    0.61 
  12  -4  -1   -0.10    0.51 
  12   4  -1    0.91    0.62 
 -12   4   1   -0.73    0.58 
  12   4  -1    1.59    0.83 
  12   4  -1    0.28    0.68 
 -12   4   1   -0.28    0.42 
  12   4  -1    0.15    0.58 
 -12   4   1    0.20    0.37 
  11  -4  -1    3.28    0.63 
  11  -4  -1    4.67    0.75 
 -11  -4   1    5.46    0.71 
  11  -4  -1    6.00    0.91 
  11  -4  -1    3.76    0.59 
  11  -4  -1    7.18    1.05 
  11  -4  -1    4.72    0.70 
 -11  -4   1    5.65    0.71 
 -11  -4   1    6.23    0.80 
 -11  -4   1    6.33    0.89 
 -11  -4   1    5.84    1.01 
  11  -4  -1    4.69    0.62 
 -11   4   1    6.99    0.91 
 -11   4   1    6.59    0.74 
  11   4  -1    5.81    0.71 
  11   4  -1    4.31    0.72 
  11   4  -1    5.04    0.74 
 -11   4   1    5.06    0.65 
  11   4  -1    5.83    0.83 
  11   4  -1    5.15    0.78 
 -11   4   1    5.06    0.80 
 -10  -4   1    1.05    0.67 
 -10  -4   1    3.08    0.72 
  10  -4  -1    1.34    0.61 
 -10  -4   1    1.07    0.38 
  10  -4  -1    0.78    0.43 
  10  -4  -1    0.73    0.45 
  10  -4  -1    1.55    0.60 
  10  -4  -1    1.02    0.50 
 -10  -4   1    1.82    0.52 
  10  -4  -1    1.37    0.55 
 -10  -4   1    1.10    0.38 
 -10  -4   1    1.54    0.60 
 -10   4   1    2.60    0.60 
  10   4  -1    1.58    1.07 
 -10   4   1    2.25    0.41 
 -10   4   1    1.79    0.52 
  10   4  -1    1.32    0.57 
  10   4  -1    1.69    0.51 
  10   4  -1    2.04    0.57 
 -10   4   1    1.41    0.61 
 -10   4   1    1.58    0.66 
  10   4  -1    2.11    0.71 
  -9  -4   1    3.01    0.46 
  -9  -4   1    3.26    0.50 
   9  -4  -1    3.29    0.59 
  -9  -4   1    4.65    0.59 
  -9  -4   1    4.05    0.68 
   9  -4  -1    4.45    0.59 
   9  -4  -1    4.66    0.69 
  -9  -4   1    2.40    0.37 
   9  -4  -1    2.88    0.46 
  -9  -4   1    3.58    0.60 
  -9  -4   1    4.24    0.62 
   9  -4  -1    2.82    0.47 
   9  -4  -1    3.02    0.53 
   9  -4  -1    2.95    0.46 
   9   4  -1    3.66    0.55 
  -9   4   1    3.78    0.54 
   9   4  -1    4.40    0.58 
  -9   4   1    5.01    0.71 
   9   4  -1    3.95    0.62 
  -9   4   1    3.83    0.59 
   9   4  -1    3.96    0.66 
   9   4  -1    2.68    0.47 
  -9   4   1    3.58    0.51 
  -9   4   1    4.00    0.60 
  -8  -4   1    1.94    0.33 
  -8  -4   1    3.03    0.48 
   8  -4  -1    2.89    0.49 
   8  -4  -1    1.65    0.37 
  -8  -4   1    2.07    0.39 
  -8  -4   1    2.57    0.53 
   8  -4  -1    2.72    0.57 
   8  -4  -1    2.35    0.48 
   8  -4  -1    1.85    0.40 
   8  -4  -1    3.02    0.57 
   8  -4  -1    2.50    0.41 
  -8  -4   1    2.73    0.45 
  -8  -4   1    3.07    0.56 
  -8  -4   1    2.16    0.33 
   8   4  -1    3.11    0.45 
  -8   4   1    2.07    0.43 
   8   4  -1    2.91    0.47 
  -8   4   1    1.85    0.34 
  -8   4   1    2.01    0.44 
   8   4  -1    1.96    0.41 
   8   4  -1    2.88    0.51 
   8   4  -1    2.86    0.50 
  -8   4   1    1.72    0.49 
   7  -4  -1   75.29    1.70 
   7  -4  -1   76.66    1.79 
   7  -4  -1   76.60    1.71 
  -7  -4   1   76.74    1.69 
  -7  -4   1   76.95    1.78 
   7  -4  -1   76.20    1.92 
  -7  -4   1   75.21    1.75 
   7  -4  -1   75.89    1.76 
  -7  -4   1   75.59    1.66 
   7  -4  -1   74.72    1.76 
  -7  -4   1   77.97    1.68 
  -7  -4   1   76.41    1.70 
  -7  -4   1   68.73    1.75 
  -7   4   1   75.36    1.67 
  -7   4   1   74.98    1.77 
  -7   4   1   77.13    1.84 
  -7   4   1   75.42    1.69 
  -7   4   1   77.20    1.68 
   7   4  -1   75.77    1.80 
   7   4  -1   76.34    1.73 
   7   4  -1   74.78    1.79 
   7   4  -1   78.27    1.72 
   7   4  -1   75.51    1.70 
   6  -4  -1   12.41    0.66 
   6  -4  -1   14.32    0.72 
   6  -4  -1   14.88    0.73 
  -6  -4   1   13.69    0.66 
  -6  -4   1   14.69    0.63 
   6  -4  -1   14.10    0.75 
   6  -4  -1   13.92    0.70 
  -6  -4   1   13.95    0.66 
  -6  -4   1   15.17    0.72 
  -6  -4   1   13.76    0.79 
   6  -4  -1   14.17    0.77 
  -6  -4   1   13.93    0.69 
  -6  -4   1   13.28    0.70 
  -6   4   1   13.69    0.68 
   6   4  -1   12.93    0.69 
  -6   4   1   13.93    0.65 
  -6   4   1   14.39    0.77 
   6   4  -1   13.16    0.76 
   6   4  -1   13.66    0.69 
  -6   4   1   15.39    0.69 
  -6   4   1   14.82    0.68 
   6   4  -1   14.27    0.71 
   6   4  -1   14.21    0.79 
   5  -4  -1   45.00    1.13 
   5  -4  -1   44.72    1.18 
  -5  -4   1   45.74    1.07 
  -5  -4   1   44.13    1.19 
   5  -4  -1   44.89    1.14 
   5  -4  -1   44.63    1.09 
  -5  -4   1   44.94    1.09 
  -5  -4   1   43.54    1.07 
  -5  -4   1   43.95    1.10 
  -5  -4   1   43.17    1.13 
   5  -4  -1   44.23    1.11 
  -5  -4   1   44.07    1.10 
   5  -4  -1   43.82    1.17 
   5   4  -1   44.33    1.11 
  -5   4   1   43.06    1.11 
   5   4  -1   42.16    1.09 
   5   4  -1   42.89    1.12 
  -5   4   1   44.72    1.10 
   5   4  -1   43.82    1.14 
  -5   4   1   44.83    1.07 
  -5   4   1   43.42    1.08 
   5   4  -1   43.63    1.08 
   5   4  -1   43.46    1.10 
  -5   4   1   44.74    1.18 
  -5   4   1   43.75    1.20 
   4  -4  -1   19.59    0.74 
  -4  -4   1   18.85    0.68 
  -4  -4   1   19.79    0.65 
   4  -4  -1   19.30    0.75 
  -4  -4   1   19.72    0.65 
   4  -4  -1   18.39    0.68 
  -4  -4   1   20.84    0.76 
  -4  -4   1   18.74    0.65 
   4  -4  -1   18.55    0.69 
  -4  -4   1   19.03    0.67 
   4  -4  -1   19.63    0.70 
   4  -4  -1   19.02    0.67 
   4   4  -1   19.16    0.73 
  -4   4   1   19.07    0.68 
  -4   4   1   18.86    0.66 
  -4   4   1   19.21    0.67 
   4   4  -1   19.04    0.65 
  -4   4   1   19.34    0.75 
   4   4  -1   19.19    0.68 
   4   4  -1   19.06    0.67 
   4   4  -1   19.38    0.67 
  -4   4   1   19.30    0.60 
  -4   4   1   18.92    0.64 
  -4   4   1   19.05    0.75 
   4   4  -1   19.28    0.70 
  -3  -4   1   76.95    1.53 
   3  -4  -1   74.78    1.48 
  -3  -4   1   75.89    1.48 
   3  -4  -1   76.60    1.53 
   3  -4  -1   75.75    1.48 
  -3  -4   1   77.23    1.54 
  -3  -4   1   77.77    1.48 
   3  -4  -1   76.49    1.50 
   3  -4  -1   75.64    1.55 
  -3  -4   1   77.01    1.47 
  -3  -4   1   75.97    1.47 
   3   4  -1   75.95    1.51 
  -3   4   1   75.88    1.47 
  -3   4   1   76.60    1.42 
   3   4  -1   75.38    1.48 
  -3   4   1   76.28    1.51 
  -3   4   1   79.43    1.58 
  -3   4   1   75.59    1.52 
   3   4  -1   73.98    1.51 
  -3   4   1   77.14    1.47 
  -3   4   1   74.91    1.49 
   3   4  -1   74.56    1.46 
   3   4  -1   77.08    1.48 
   2  -4  -1   31.60    0.80 
  -2  -4   1   32.30    0.80 
   2  -4  -1   31.09    0.77 
  -2  -4   1   32.09    0.76 
  -2  -4   1   31.71    0.75 
   2  -4  -1   31.59    0.75 
  -2  -4   1   31.10    0.79 
  -2  -4   1   32.04    0.72 
   2  -4  -1   31.67    0.70 
   2  -4  -1   31.99    0.76 
   2  -4  -1   31.39    0.79 
  -2  -4   1   32.41    0.73 
   2  -4  -1   31.96    0.74 
   2   4  -1   31.27    0.73 
  -2   4   1   32.28    0.69 
  -2   4   1   31.09    0.73 
   2   4  -1   31.38    0.74 
  -2   4   1   30.89    0.73 
  -2   4   1   32.63    0.81 
  -2   4   1   30.37    0.76 
  -2   4   1   32.36    0.81 
   2   4  -1   32.16    0.78 
  -2   4   1   32.74    0.78 
   2   4  -1   32.93    0.75 
   2   4  -1   31.72    0.73 
   2   4  -1   31.28    0.77 
  -1  -4   1  195.57    3.28 
   1  -4  -1  192.53    3.28 
   1  -4  -1  196.46    3.36 
  -1  -4   1  193.46    3.26 
   1  -4  -1  190.52    3.29 
   1  -4  -1  192.82    3.31 
   1  -4  -1  190.47    3.26 
   1  -4  -1  193.58    3.33 
   1  -4  -1  191.06    3.32 
   1  -4  -1  196.50    3.33 
  -1  -4   1  193.85    3.33 
  -1  -4   1  196.52    3.33 
  -1  -4   1  194.87    3.30 
  -1  -4   1  198.24    3.34 
  -1   4   1  192.65    3.32 
  -1   4   1  188.35    3.24 
  -1   4   1  198.88    3.33 
   1   4  -1  194.17    3.32 
   1   4  -1  191.75    3.31 
   1   4  -1  193.49    3.30 
   1   4  -1  193.68    3.28 
   1   4  -1  192.11    3.32 
   1   4  -1  192.22    3.29 
   1   4  -1  193.44    3.33 
  -1   4   1  193.36    3.34 
  -1   4   1  192.28    3.29 
  -1   4   1  194.42    3.28 
   0  -4  -1  324.50    5.33 
   0  -4   1  320.38    5.29 
   0  -4  -1  314.12    5.29 
   0  -4  -1  316.85    5.30 
   0  -4  -1  322.71    5.36 
   0  -4  -1  319.40    5.33 
   0  -4  -1  323.00    5.32 
   0  -4   1  312.02    5.31 
   0  -4   1  318.75    5.35 
   0  -4  -1  313.51    5.28 
   0  -4   1  315.11    5.30 
   0  -4   1  325.61    5.34 
   0  -4   1  316.81    5.33 
   0  -4   1  313.49    5.29 
   0   4  -1  323.35    5.30 
   0   4   1  318.65    5.33 
   0   4   1  313.44    5.28 
   0   4  -1  324.79    5.30 
   0   4  -1  316.08    5.33 
   0   4   1  306.72    5.26 
   0   4  -1  320.43    5.34 
   0   4  -1  309.24    5.30 
   0   4   1  321.12    5.30 
   0   4   1  328.45    5.33 
   0   4   1  328.79    5.37 
   0   4  -1  317.92    5.32 
   0   4  -1  328.64    5.33 
   0   4   1  321.31    5.34 
   1  -4   1  113.36    2.03 
  -1  -4  -1  111.05    2.02 
  -1  -4  -1  113.54    2.05 
   1  -4   1  114.08    2.05 
  -1  -4  -1  113.46    2.06 
  -1  -4  -1  112.16    2.05 
  -1  -4  -1  116.24    2.01 
   1  -4   1  111.43    2.05 
  -1  -4  -1  112.36    2.03 
   1  -4   1  111.68    2.02 
   1  -4   1  115.55    2.01 
  -1  -4  -1  112.10    2.00 
   1  -4   1  112.99    2.02 
   1  -4   1  113.75    2.07 
  -1   4  -1  110.13    2.05 
  -1   4  -1  113.43    2.05 
   1   4   1  115.67    2.06 
   1   4   1  114.22    2.02 
  -1   4  -1  110.50    2.01 
  -1   4  -1  113.82    2.02 
   1   4   1  112.95    2.00 
  -1   4  -1  109.95    2.02 
   1   4   1  111.11    2.00 
   1   4   1  115.63    2.08 
   1   4   1  112.61    2.01 
  -1   4  -1  110.30    2.02 
   1   4   1  113.68    2.05 
  -1   4  -1  114.83    2.06 
  -2  -4  -1   20.90    0.63 
  -2  -4  -1   20.23    0.56 
   2  -4   1   20.60    0.64 
  -2  -4  -1   20.70    0.63 
   2  -4   1   20.79    0.59 
   2  -4   1   20.08    0.60 
   2  -4   1   21.31    0.61 
  -2  -4  -1   20.46    0.62 
   2  -4   1   20.92    0.63 
   2  -4   1   20.70    0.66 
  -2  -4  -1   20.17    0.61 
   2  -4   1   20.74    0.62 
  -2  -4  -1   20.84    0.59 
  -2   4  -1   21.16    0.60 
  -2   4  -1   20.34    0.62 
  -2   4  -1   20.77    0.65 
   2   4   1   20.53    0.59 
   2   4   1   20.99    0.60 
   2   4   1   21.04    0.64 
  -2   4  -1   20.92    0.67 
   2   4   1   20.18    0.62 
   2   4   1   21.06    0.58 
  -2   4  -1   20.92    0.61 
  -2   4  -1   20.13    0.62 
   2   4   1   20.91    0.65 
   2   4   1   20.40    0.59 
  -2   4  -1   20.73    0.60 
   3  -4   1  183.51    3.31 
  -3  -4  -1  182.05    3.27 
  -3  -4  -1  188.31    3.31 
  -3  -4  -1  182.95    3.23 
  -3  -4  -1  182.75    3.25 
   3  -4   1  183.66    3.24 
  -3  -4  -1  186.96    3.23 
   3  -4   1  184.21    3.29 
   3  -4   1  184.58    3.24 
   3  -4   1  188.03    3.30 
  -3  -4  -1  188.19    3.30 
   3  -4   1  181.37    3.24 
   3   4   1  185.13    3.25 
   3   4   1  186.99    3.30 
  -3   4  -1  181.01    3.24 
  -3   4  -1  188.23    3.24 
  -3   4  -1  184.76    3.27 
  -3   4  -1  184.91    3.29 
  -3   4  -1  184.01    3.29 
   3   4   1  187.00    3.24 
  -3   4  -1  182.87    3.28 
   3   4   1  187.25    3.30 
   3   4   1  186.85    3.30 
  -3   4  -1  183.63    3.31 
   4  -4   1    6.20    0.55 
   4  -4   1    7.18    0.59 
  -4  -4  -1    6.79    0.65 
  -4  -4  -1    6.32    0.63 
   4  -4   1    6.21    0.61 
  -4  -4  -1    6.01    0.60 
   4  -4   1    5.87    0.56 
  -4  -4  -1    6.04    0.52 
   4  -4   1    7.04    0.52 
  -4  -4  -1    6.52    0.55 
  -4  -4  -1    6.73    0.51 
   4  -4   1    5.94    0.51 
  -4  -4  -1    7.23    0.53 
  -4   4  -1    6.73    0.54 
  -4   4  -1    6.28    0.59 
  -4   4  -1    6.28    0.51 
  -4   4  -1    6.41    0.57 
  -4   4  -1    6.11    0.54 
   4   4   1    6.41    0.54 
  -4   4  -1    7.27    0.58 
   4   4   1    7.11    0.58 
   4   4   1    5.76    0.55 
  -4   4  -1    6.23    0.54 
   4   4   1    6.42    0.54 
   4   4   1    6.42    0.52 
  -5  -4  -1    0.85    0.31 
  -5  -4  -1    0.99    0.25 
  -5  -4  -1    0.93    0.33 
   5  -4   1    1.63    0.36 
  -5  -4  -1    0.66    0.39 
   5  -4   1    1.14    0.37 
   5  -4   1    1.09    0.38 
   5  -4   1    1.32    0.33 
  -5  -4  -1    0.94    0.31 
  -5  -4  -1    0.97    0.29 
   5  -4   1    1.02    0.25 
   5  -4   1    1.24    0.37 
   5  -4   1    0.90    0.27 
  -5  -4  -1    0.98    0.37 
  -5   4  -1    1.15    0.37 
  -5   4  -1    1.68    0.43 
   5   4   1    0.68    0.32 
   5   4   1    1.06    0.31 
  -5   4  -1    0.99    0.29 
   5   4   1    0.57    0.31 
   5   4   1    1.04    0.39 
  -5   4  -1    1.21    0.34 
   5   4   1    0.76    0.40 
  -5   4  -1    1.05    0.36 
  -5   4  -1    0.85    0.28 
  -6  -4  -1   43.08    1.24 
   6  -4   1   43.98    1.15 
   6  -4   1   43.04    1.11 
  -6  -4  -1   42.09    1.19 
  -6  -4  -1   44.90    1.20 
  -6  -4  -1   43.45    1.14 
  -6  -4  -1   42.59    1.16 
   6  -4   1   43.81    1.16 
   6  -4   1   43.99    1.16 
   6  -4   1   41.05    1.37 
  -6  -4  -1   43.22    1.21 
   6  -4   1   43.22    1.25 
  -6   4  -1   41.38    1.20 
   6   4   1   43.32    1.15 
   6   4   1   36.18    1.65 
  -6   4  -1   42.49    1.15 
  -6   4  -1   42.76    1.13 
  -6   4  -1   44.53    1.21 
   6   4   1   43.69    1.22 
   6   4   1   44.20    1.21 
   6   4   1   44.98    1.16 
  -6   4  -1   42.20    1.19 
  -7  -4  -1   23.69    0.96 
   7  -4   1   23.52    1.04 
  -7  -4  -1   22.86    1.01 
  -7  -4  -1   22.81    0.92 
   7  -4   1   22.85    0.91 
   7  -4   1   22.13    1.01 
  -7  -4  -1   22.89    0.96 
   7  -4   1   23.66    0.97 
   7  -4   1   23.05    0.91 
   7  -4   1   23.50    0.92 
  -7  -4  -1   22.82    0.89 
   7  -4   1   22.39    0.87 
  -7  -4  -1   23.17    0.98 
  -7  -4  -1   22.21    0.85 
   7   4   1   23.98    0.91 
   7   4   1   23.05    0.95 
  -7   4  -1   20.59    0.87 
   7   4   1   23.24    0.96 
  -7   4  -1   22.66    0.90 
   7   4   1   23.11    0.91 
  -7   4  -1   22.75    0.95 
  -7   4  -1   21.86    0.99 
   7   4   1   24.91    0.96 
  -8  -4  -1    3.53    0.59 
   8  -4   1    3.36    0.54 
  -8  -4  -1    3.29    0.53 
  -8  -4  -1    3.15    0.45 
   8  -4   1    2.89    0.40 
   8  -4   1    3.53    0.62 
   8  -4   1    4.08    0.59 
  -8  -4  -1    3.06    0.61 
   8  -4   1    2.17    0.38 
   8  -4   1    2.79    0.49 
   8  -4   1    3.89    0.55 
  -8  -4  -1    2.52    0.37 
  -8  -4  -1    2.75    0.46 
  -8  -4  -1    2.69    0.45 
   8   4   1    2.87    0.48 
   8   4   1    3.79    0.57 
   8   4   1    4.19    0.55 
  -8   4  -1    4.43    0.65 
   8   4   1    4.15    0.64 
  -8   4  -1    2.68    0.42 
  -8   4  -1    2.70    0.50 
  -8   4  -1    3.32    0.57 
  -8   4  -1    2.43    0.48 
   8   4   1    3.61    0.49 
  -9  -4  -1    7.10    0.98 
  -9  -4  -1    8.28    0.90 
   9  -4   1    6.27    0.79 
   9  -4   1    8.97    0.84 
  -9  -4  -1    8.34    0.86 
   9  -4   1    7.45    0.86 
   9  -4   1    6.67    0.88 
   9  -4   1    8.87    0.90 
  -9  -4  -1    6.83    0.77 
   9  -4   1    6.33    0.99 
  -9  -4  -1    7.68    0.90 
  -9  -4  -1    6.73    0.82 
   9  -4   1    7.72    1.01 
  -9  -4  -1    8.69    0.99 
  -9   4  -1    8.68    0.88 
  -9   4  -1    8.52    0.86 
   9   4   1    7.15    1.00 
  -9   4  -1    8.26    0.85 
   9   4   1    7.17    0.87 
   9   4   1    7.77    0.94 
   9   4   1    7.63    0.86 
  -9   4  -1    7.39    0.83 
   9   4   1    7.91    0.96 
  -9   4  -1    7.17    1.00 
 -10  -4  -1    7.58    1.01 
 -10  -4  -1    9.35    1.11 
  10  -4   1    8.22    0.91 
  10  -4   1    8.53    1.17 
 -10  -4  -1    9.40    0.97 
  10  -4   1    8.79    1.20 
  10  -4   1    8.54    0.94 
 -10  -4  -1    9.26    0.93 
  10  -4   1    9.15    1.34 
 -10  -4  -1    7.11    0.85 
 -10  -4  -1    6.99    0.93 
  10  -4   1    8.47    1.01 
  10  -4   1    9.26    0.99 
 -10  -4  -1    9.50    0.94 
  10   4   1    9.50    0.93 
  10   4   1   10.19    1.04 
  10   4   1    9.09    1.06 
 -10   4  -1   10.49    1.15 
 -10   4  -1    8.73    0.95 
  10   4   1    7.71    0.97 
 -10   4  -1   10.48    0.97 
 -10   4  -1    7.24    0.92 
  11  -4   1    1.08    0.69 
  11  -4   1    1.43    0.64 
  11  -4   1    0.22    0.53 
  11  -4   1    0.56    0.63 
 -11  -4  -1    0.14    0.58 
 -11  -4  -1    0.41    0.48 
  11  -4   1    0.34    0.43 
 -11  -4  -1    0.65    0.82 
 -11  -4  -1    0.25    0.45 
 -11  -4  -1    0.73    0.75 
  11  -4   1    0.34    0.82 
 -11   4  -1    0.41    0.79 
 -11   4  -1    0.82    0.59 
  11   4   1    1.33    0.62 
 -11   4  -1    0.26    0.45 
  11   4   1    0.46    0.85 
  11   4   1    1.72    0.53 
  11   4   1    1.85    0.75 
  12  -4   1    0.68    0.67 
  12  -4   1   -0.50    0.48 
 -12  -4  -1    0.11    0.75 
 -12  -4  -1    0.02    0.80 
  12  -4   1   -0.99    0.71 
 -12  -4  -1    0.27    0.64 
  12   4   1   -1.00    0.58 
 -12   4  -1    0.48    0.65 
 -12   4  -1    0.32    0.50 
  12   4   1    0.40    0.74 
  12   4   1    0.28    0.57 
 -13  -4  -1   -0.17    0.74 
  13  -4   1   -1.09    0.93 
 -13  -4  -1    1.85    0.93 
 -13  -4  -1   -0.71    0.53 
  13  -4   1    0.36    0.56 
  13  -4   1    0.72    0.75 
 -13   4  -1   -0.97    0.54 
 -13   4  -1    1.35    0.80 
  13   4   1    0.84    0.74 
  13   4   1   -1.03    0.91 
  13   4   1   -0.01    0.63 
 -13   4  -1    1.26    0.62 
  14  -4   1    3.16    1.05 
 -14  -4  -1    2.97    1.13 
  14  -4   1    0.02    0.89 
 -14  -4  -1    1.09    0.91 
 -14  -4  -1    1.02    0.66 
  14  -4   1   -0.67    0.65 
  14   4   1    1.11    0.87 
 -14   4  -1    0.80    0.68 
 -14   4  -1   -0.99    0.91 
  14   4   1    1.11    0.79 
  14   4   1   -2.19    1.06 
 -14   4  -1   -0.39    1.00 
 -14  -5   1    0.36    0.80 
  14  -5  -1   -0.94    0.98 
  14  -5  -1    0.10    0.85 
 -14  -5   1    0.28    1.01 
 -14  -5   1   -0.35    0.52 
  14  -5  -1   -0.45    0.68 
 -14   5   1    0.14    0.78 
 -14   5   1   -0.39    1.03 
  14   5  -1   -0.13    1.02 
  14   5  -1   -0.29    0.81 
 -14   5   1    0.27    0.58 
  14   5  -1   -0.99    0.77 
  13  -5  -1   11.09    1.29 
 -13  -5   1    8.66    1.04 
  13  -5  -1   10.62    1.45 
 -13  -5   1   12.61    1.23 
 -13  -5   1   13.30    1.53 
  13  -5  -1   13.27    1.36 
 -13   5   1    9.03    1.16 
  13   5  -1   11.94    1.52 
  13   5  -1   13.63    1.27 
 -13   5   1   11.04    1.35 
 -13   5   1   11.74    0.97 
  13   5  -1   12.11    1.52 
 -13   5   1   10.41    1.26 
 -12  -5   1    0.53    0.58 
 -12  -5   1   -0.26    0.38 
  12  -5  -1   -0.06    0.77 
 -12  -5   1    0.30    0.70 
  12  -5  -1   -0.14    0.61 
  12  -5  -1   -0.35    1.44 
  12  -5  -1    0.54    0.52 
  12  -5  -1   -0.09    0.68 
 -12   5   1    0.34    0.62 
 -12   5   1    0.55    0.71 
  12   5  -1   -0.67    0.77 
  12   5  -1    0.74    0.66 
 -12   5   1   -0.46    0.42 
  11  -5  -1    2.93    0.66 
 -11  -5   1    3.01    0.68 
 -11  -5   1    3.73    0.79 
 -11  -5   1    2.84    0.45 
  11  -5  -1    2.71    0.58 
 -11  -5   1    3.86    0.70 
 -11  -5   1    3.47    0.88 
  11  -5  -1    3.00    0.86 
  11  -5  -1    3.55    0.76 
  11  -5  -1    3.39    0.61 
 -11  -5   1    2.40    0.49 
  11  -5  -1    2.08    0.63 
 -11   5   1    2.83    0.61 
 -11   5   1    2.07    0.74 
  11   5  -1    3.09    0.66 
 -11   5   1    3.96    0.83 
  11   5  -1    2.36    0.71 
  11   5  -1    3.09    0.78 
 -11   5   1    3.12    0.64 
  10  -5  -1   18.89    1.16 
 -10  -5   1   19.90    0.99 
  10  -5  -1   19.46    1.09 
 -10  -5   1   20.61    1.29 
 -10  -5   1   21.59    1.30 
 -10  -5   1   21.61    1.28 
  10  -5  -1   21.36    1.13 
  10  -5  -1   20.30    1.23 
 -10  -5   1   19.80    0.99 
  10  -5  -1   20.63    1.18 
  10  -5  -1   21.92    1.18 
  10  -5  -1   19.77    1.27 
 -10  -5   1   20.12    1.06 
 -10   5   1   18.53    1.62 
 -10   5   1   22.35    1.08 
  10   5  -1   21.23    1.26 
  10   5  -1   21.47    1.11 
 -10   5   1   19.76    1.26 
  10   5  -1   18.56    1.34 
  10   5  -1   19.92    1.13 
 -10   5   1   22.47    1.29 
  10   5  -1   19.64    1.19 
   9  -5  -1   -0.41    0.39 
   9  -5  -1   -0.37    0.48 
  -9  -5   1   -0.17    0.40 
   9  -5  -1   -0.35    0.40 
   9  -5  -1    0.15    0.40 
  -9  -5   1   -0.01    0.32 
  -9  -5   1   -0.42    0.30 
  -9  -5   1   -0.43    0.56 
  -9  -5   1   -0.06    0.45 
  -9  -5   1   -0.17    0.51 
   9  -5  -1    0.02    0.50 
   9  -5  -1   -0.22    0.51 
   9  -5  -1    0.08    0.49 
  -9  -5   1    0.25    0.46 
   9   5  -1    0.07    0.48 
   9   5  -1    0.27    0.39 
   9   5  -1    0.72    0.57 
  -9   5   1   -0.24    0.55 
   9   5  -1    0.23    0.44 
   9   5  -1   -0.51    0.50 
  -9   5   1   -0.61    0.41 
  -9   5   1    0.04    0.34 
  -9   5   1    0.24    0.59 
  -9   5   1    0.35    0.46 
   8  -5  -1    1.60    0.49 
  -8  -5   1    1.11    0.39 
   8  -5  -1    1.10    0.39 
  -8  -5   1    0.87    0.30 
  -8  -5   1    1.32    0.33 
   8  -5  -1    0.86    0.40 
   8  -5  -1    1.43    0.57 
   8  -5  -1    1.28    0.37 
  -8  -5   1    1.36    0.54 
  -8  -5   1    0.93    0.43 
  -8  -5   1    1.37    0.49 
   8  -5  -1    1.12    0.44 
  -8  -5   1    1.77    0.45 
   8  -5  -1    1.41    0.45 
   8   5  -1    2.48    0.51 
  -8   5   1    1.32    0.42 
   8   5  -1    1.62    0.44 
  -8   5   1    1.27    0.34 
  -8   5   1    0.90    0.42 
  -8   5   1    0.85    0.42 
  -8   5   1    1.37    0.55 
  -8   5   1    1.26    0.49 
   8   5  -1    1.36    0.47 
   8   5  -1    1.58    0.39 
   8   5  -1    2.06    0.50 
  -7  -5   1    2.15    0.35 
  -7  -5   1    2.66    0.48 
  -7  -5   1    2.17    0.32 
  -7  -5   1    2.76    0.42 
   7  -5  -1    1.57    0.36 
   7  -5  -1    2.70    0.47 
  -7  -5   1    2.24    0.40 
  -7  -5   1    3.25    0.54 
  -7  -5   1    2.81    0.54 
   7  -5  -1    1.70    0.36 
   7  -5  -1    2.01    0.46 
   7  -5  -1    2.35    0.41 
  -7   5   1    2.78    0.42 
   7   5  -1    1.81    0.40 
  -7   5   1    3.66    0.60 
  -7   5   1    2.42    0.41 
  -7   5   1    2.10    0.48 
   7   5  -1    2.65    0.48 
  -7   5   1    3.47    0.55 
   7   5  -1    2.67    0.40 
  -7   5   1    2.53    0.46 
   7   5  -1    2.64    0.55 
   7   5  -1    2.90    0.46 
   6  -5  -1    5.27    0.65 
   6  -5  -1    5.37    0.58 
   6  -5  -1    5.18    0.59 
   6  -5  -1    4.80    0.56 
  -6  -5   1    4.79    0.55 
  -6  -5   1    4.56    0.55 
  -6  -5   1    4.76    0.60 
   6  -5  -1    4.95    0.59 
   6  -5  -1    5.16    0.60 
  -6  -5   1    5.19    0.58 
  -6  -5   1    4.53    0.68 
   6   5  -1    3.87    0.57 
   6   5  -1    4.51    0.56 
  -6   5   1    5.05    0.55 
  -6   5   1    4.49    0.51 
  -6   5   1    4.46    0.49 
   6   5  -1    4.96    0.66 
  -6   5   1    4.40    0.64 
   6   5  -1    4.39    0.56 
  -6   5   1    5.31    0.57 
   6   5  -1    4.43    0.56 
  -6   5   1    5.80    0.57 
   5  -5  -1   63.45    1.46 
  -5  -5   1   64.87    1.43 
  -5  -5   1   65.77    1.52 
  -5  -5   1   67.26    1.45 
  -5  -5   1   65.87    1.45 
   5  -5  -1   65.13    1.53 
  -5  -5   1   64.11    1.50 
   5  -5  -1   66.71    1.45 
   5  -5  -1   66.86    1.53 
   5  -5  -1   66.96    1.54 
  -5  -5   1   68.61    1.44 
   5  -5  -1   65.29    1.50 
  -5  -5   1   63.63    1.45 
  -5   5   1   64.50    1.38 
  -5   5   1   66.45    1.57 
   5   5  -1   66.10    1.54 
   5   5  -1   64.40    1.44 
   5   5  -1   66.55    1.48 
   5   5  -1   65.94    1.46 
  -5   5   1   64.07    1.50 
  -5   5   1   64.96    1.51 
  -5   5   1   63.21    1.43 
   5   5  -1   65.41    1.45 
  -5   5   1   65.15    1.42 
  -5   5   1   65.29    1.45 
   5   5  -1   66.84    1.53 
  -4  -5   1    4.23    0.50 
  -4  -5   1    3.29    0.49 
  -4  -5   1    4.21    0.51 
  -4  -5   1    4.12    0.53 
   4  -5  -1    4.68    0.53 
   4  -5  -1    4.72    0.48 
  -4  -5   1    3.83    0.47 
   4  -5  -1    3.90    0.57 
   4  -5  -1    5.01    0.59 
   4  -5  -1    4.03    0.50 
   4  -5  -1    3.75    0.51 
  -4  -5   1    4.61    0.44 
  -4   5   1    4.00    0.49 
  -4   5   1    4.92    0.57 
   4   5  -1    4.18    0.50 
   4   5  -1    3.88    0.51 
  -4   5   1    4.21    0.50 
   4   5  -1    3.42    0.51 
  -4   5   1    4.48    0.53 
  -4   5   1    3.79    0.42 
  -4   5   1    3.52    0.46 
   4   5  -1    4.28    0.50 
   4   5  -1    4.03    0.53 
  -4   5   1    3.95    0.49 
  -3  -5   1   23.34    0.76 
  -3  -5   1   22.62    0.69 
  -3  -5   1   21.65    0.72 
  -3  -5   1   21.17    0.66 
   3  -5  -1   22.91    0.76 
   3  -5  -1   21.06    0.63 
   3  -5  -1   21.58    0.67 
   3  -5  -1   20.79    0.71 
   3  -5  -1   21.92    0.76 
  -3  -5   1   20.78    0.68 
   3  -5  -1   22.20    0.71 
  -3  -5   1   21.31    0.66 
   3  -5  -1   20.25    0.69 
   3   5  -1   21.50    0.68 
  -3   5   1   22.28    0.76 
  -3   5   1   20.83    0.67 
   3   5  -1   22.10    0.75 
   3   5  -1   21.59    0.68 
  -3   5   1   21.70    0.61 
  -3   5   1   20.70    0.67 
  -3   5   1   21.74    0.72 
   3   5  -1   21.73    0.74 
   3   5  -1   21.41    0.65 
  -3   5   1   20.85    0.76 
   3   5  -1   21.51    0.69 
  -3   5   1   21.30    0.74 
  -2  -5   1   20.88    0.61 
  -2  -5   1   21.32    0.60 
  -2  -5   1   21.90    0.70 
  -2  -5   1   21.10    0.64 
   2  -5  -1   20.96    0.65 
   2  -5  -1   22.05    0.64 
   2  -5  -1   21.19    0.66 
   2  -5  -1   20.83    0.66 
  -2  -5   1   20.80    0.63 
   2  -5  -1   21.00    0.62 
  -2  -5   1   21.27    0.69 
   2  -5  -1   21.75    0.60 
   2  -5  -1   21.07    0.62 
   2   5  -1   21.79    0.63 
   2   5  -1   21.14    0.65 
  -2   5   1   21.00    0.70 
  -2   5   1   21.34    0.68 
   2   5  -1   21.12    0.63 
  -2   5   1   21.99    0.62 
  -2   5   1   21.70    0.56 
   2   5  -1   20.99    0.63 
  -2   5   1   21.91    0.70 
   2   5  -1   21.76    0.63 
  -2   5   1   20.89    0.62 
   2   5  -1   20.12    0.69 
   2   5  -1   21.07    0.67 
  -1  -5   1   20.30    0.65 
   1  -5  -1   20.42    0.62 
   1  -5  -1   19.80    0.58 
   1  -5  -1   20.11    0.56 
   1  -5  -1   20.84    0.68 
   1  -5  -1   20.64    0.64 
  -1  -5   1   20.25    0.63 
   1  -5  -1   20.29    0.59 
  -1  -5   1   19.21    0.61 
   1  -5  -1   20.06    0.65 
   1  -5  -1   20.41    0.63 
  -1  -5   1   20.95    0.57 
  -1  -5   1   20.77    0.60 
  -1  -5   1   20.40    0.63 
  -1  -5   1   20.61    0.58 
  -1  -5   1   20.62    0.56 
  -1   5   1   20.68    0.65 
  -1   5   1   20.18    0.63 
  -1   5   1   19.96    0.57 
   1   5  -1   19.34    0.58 
   1   5  -1   20.74    0.61 
   1   5  -1   20.30    0.62 
   1   5  -1   20.07    0.61 
   1   5  -1   20.71    0.58 
  -1   5   1   19.76    0.61 
   1   5  -1   20.79    0.60 
  -1   5   1   21.23    0.54 
   1   5  -1   20.86    0.66 
  -1   5   1   19.96    0.59 
   0  -5  -1    0.14    0.19 
   0  -5  -1   -0.14    0.14 
   0  -5  -1   -0.22    0.24 
   0  -5  -1   -0.10    0.20 
   0  -5   1    0.04    0.15 
   0  -5  -1    0.56    0.24 
   0  -5   1   -0.06    0.22 
   0  -5   1    0.08    0.19 
   0  -5   1   -0.05    0.21 
   0  -5   1    0.01    0.16 
   0  -5  -1    0.13    0.19 
   0  -5  -1    0.19    0.20 
   0  -5   1    0.09    0.18 
   0  -5   1    0.00    0.17 
   0  -5   1   -0.05    0.25 
   0   5  -1    0.03    0.19 
   0   5   1    0.03    0.21 
   0   5   1   -0.16    0.22 
   0   5  -1   -0.17    0.26 
   0   5   1    0.03    0.19 
   0   5   1   -0.05    0.14 
   0   5  -1    0.06    0.18 
   0   5  -1    0.27    0.23 
   0   5  -1   -0.07    0.21 
   0   5   1   -0.06    0.20 
   0   5   1   -0.24    0.25 
   0   5   1    0.23    0.18 
   0   5  -1   -0.01    0.16 
   1  -5   1   14.72    0.53 
  -1  -5  -1   14.89    0.55 
   1  -5   1   14.50    0.51 
   1  -5   1   15.93    0.56 
   1  -5   1   14.78    0.55 
  -1  -5  -1   14.01    0.47 
   1  -5   1   14.36    0.55 
  -1  -5  -1   14.03    0.51 
  -1  -5  -1   14.64    0.54 
   1  -5   1   14.53    0.52 
  -1  -5  -1   14.98    0.55 
  -1  -5  -1   14.62    0.58 
   1  -5   1   14.99    0.57 
  -1  -5  -1   14.43    0.53 
   1   5   1   14.26    0.58 
  -1   5  -1   15.22    0.55 
   1   5   1   14.25    0.50 
  -1   5  -1   14.50    0.51 
  -1   5  -1   15.10    0.53 
   1   5   1   15.12    0.57 
  -1   5  -1   15.08    0.53 
   1   5   1   14.82    0.52 
   1   5   1   15.48    0.59 
  -1   5  -1   14.41    0.54 
   1   5   1   14.66    0.49 
  -1   5  -1   14.63    0.57 
  -1   5  -1   13.91    0.59 
   1   5   1   15.02    0.54 
  -2  -5  -1   59.07    1.22 
  -2  -5  -1   59.31    1.28 
  -2  -5  -1   58.25    1.24 
  -2  -5  -1   59.58    1.27 
   2  -5   1   59.17    1.29 
   2  -5   1   58.20    1.29 
  -2  -5  -1   58.39    1.22 
   2  -5   1   59.73    1.28 
   2  -5   1   60.10    1.23 
   2  -5   1   58.46    1.23 
   2  -5   1   57.46    1.23 
   2  -5   1   57.53    1.25 
  -2  -5  -1   58.45    1.27 
  -2   5  -1   59.75    1.31 
   2   5   1   60.80    1.29 
  -2   5  -1   58.60    1.27 
   2   5   1   59.46    1.23 
   2   5   1   58.31    1.22 
   2   5   1   58.60    1.22 
  -2   5  -1   60.31    1.27 
  -2   5  -1   59.39    1.24 
  -2   5  -1   57.46    1.25 
  -2   5  -1   58.96    1.27 
   2   5   1   59.31    1.22 
   2   5   1   60.56    1.31 
   2   5   1   58.79    1.29 
  -2   5  -1   59.69    1.24 
   3  -5   1    1.49    0.26 
  -3  -5  -1    1.58    0.31 
  -3  -5  -1    1.13    0.23 
  -3  -5  -1    1.43    0.28 
  -3  -5  -1    1.16    0.31 
  -3  -5  -1    1.20    0.34 
   3  -5   1    1.56    0.32 
   3  -5   1    1.92    0.32 
   3  -5   1    2.75    0.46 
   3  -5   1    1.46    0.39 
  -3  -5  -1    1.96    0.40 
  -3   5  -1    1.70    0.28 
   3   5   1    1.50    0.31 
  -3   5  -1    2.40    0.36 
  -3   5  -1    1.73    0.34 
   3   5   1    1.61    0.32 
  -3   5  -1    1.49    0.30 
  -3   5  -1    1.42    0.28 
   3   5   1    1.39    0.24 
   3   5   1    1.78    0.40 
  -3   5  -1    1.49    0.28 
   3   5   1    1.43    0.26 
   3   5   1    2.08    0.38 
  -3   5  -1    2.24    0.43 
   3   5   1    1.36    0.28 
   4  -5   1   11.60    0.62 
   4  -5   1   11.37    0.69 
  -4  -5  -1   10.94    0.71 
  -4  -5  -1   10.93    0.64 
   4  -5   1   11.10    0.65 
   4  -5   1   11.16    0.71 
  -4  -5  -1   12.66    0.67 
   4  -5   1   12.52    0.64 
   4  -5   1   11.20    0.61 
  -4  -5  -1   11.05    0.60 
  -4  -5  -1   11.60    0.60 
  -4  -5  -1   11.03    0.63 
   4   5   1   12.66    0.69 
   4   5   1   11.25    0.61 
  -4   5  -1   11.85    0.63 
  -4   5  -1   12.19    0.66 
  -4   5  -1   11.42    0.61 
  -4   5  -1   12.79    0.68 
  -4   5  -1   11.25    0.63 
  -4   5  -1   11.17    0.72 
   4   5   1   11.46    0.64 
   4   5   1   10.96    0.70 
  -4   5  -1   11.93    0.66 
   4   5   1   11.71    0.62 
  -5  -5  -1    8.03    0.63 
   5  -5   1    7.14    0.61 
  -5  -5  -1    6.76    0.56 
  -5  -5  -1    7.19    0.55 
  -5  -5  -1    7.63    0.59 
  -5  -5  -1    7.97    0.67 
   5  -5   1    7.42    0.60 
   5  -5   1    8.24    0.61 
   5  -5   1    6.88    0.59 
   5  -5   1    7.64    0.57 
  -5  -5  -1    6.68    0.69 
  -5  -5  -1    7.07    0.60 
   5  -5   1    7.65    0.67 
   5   5   1    7.35    0.57 
  -5   5  -1    7.71    0.58 
  -5   5  -1    7.60    0.64 
  -5   5  -1    7.39    0.61 
  -5   5  -1    7.79    0.69 
  -5   5  -1    6.72    0.56 
   5   5   1    7.76    0.69 
   5   5   1    7.66    0.63 
   5   5   1    7.20    0.67 
  -5   5  -1    6.71    0.58 
  -5   5  -1    7.23    0.61 
   6  -5   1    1.11    0.36 
   6  -5   1    0.89    0.27 
   6  -5   1    1.41    0.47 
   6  -5   1    0.79    0.29 
  -6  -5  -1    0.94    0.72 
  -6  -5  -1    1.90    0.47 
   6  -5   1    1.61    0.47 
  -6  -5  -1    1.56    0.38 
   6  -5   1    1.71    0.40 
  -6  -5  -1    1.62    0.38 
   6  -5   1    1.14    0.39 
  -6  -5  -1    1.70    0.34 
  -6  -5  -1    1.24    0.29 
  -6  -5  -1    0.67    0.31 
  -6   5  -1    1.53    0.48 
   6   5   1    1.00    0.35 
  -6   5  -1    1.77    0.35 
  -6   5  -1    1.25    0.32 
  -6   5  -1    1.48    0.38 
   6   5   1    1.53    0.44 
   6   5   1    1.50    0.42 
   6   5   1    1.10    0.34 
  -6   5  -1    1.41    0.36 
  -6   5  -1    0.97    0.32 
   6   5   1    0.97    0.33 
  -7  -5  -1    4.23    0.61 
   7  -5   1    4.41    0.62 
  -7  -5  -1    4.65    0.64 
   7  -5   1    3.58    0.59 
  -7  -5  -1    3.87    0.55 
   7  -5   1    3.34    0.53 
  -7  -5  -1    4.69    0.73 
  -7  -5  -1    4.25    0.55 
   7  -5   1    3.56    0.48 
   7  -5   1    4.28    0.73 
  -7  -5  -1    4.18    0.50 
  -7  -5  -1    4.36    0.71 
   7  -5   1    3.71    0.47 
   7  -5   1    5.09    0.65 
   7   5   1    4.49    0.67 
  -7   5  -1    4.35    0.66 
  -7   5  -1    5.04    0.67 
  -7   5  -1    3.50    0.45 
   7   5   1    5.28    0.64 
  -7   5  -1    4.02    0.61 
   7   5   1    4.03    0.64 
   7   5   1    5.87    0.79 
  -7   5  -1    4.95    0.68 
   7   5   1    4.85    0.67 
  -7   5  -1    3.31    0.52 
   8  -5   1   25.72    1.03 
  -8  -5  -1   23.47    1.16 
   8  -5   1   23.08    1.08 
  -8  -5  -1   25.52    1.04 
   8  -5   1   25.41    1.20 
  -8  -5  -1   22.90    0.97 
  -8  -5  -1   24.65    1.05 
   8  -5   1   24.46    1.09 
  -8  -5  -1   25.41    1.03 
   8  -5   1   24.41    1.04 
   8  -5   1   23.99    0.99 
  -8  -5  -1   26.20    1.12 
  -8  -5  -1   26.29    1.20 
   8  -5   1   24.44    1.06 
   8   5   1   24.35    1.16 
   8   5   1   25.37    1.05 
  -8   5  -1   24.19    1.01 
  -8   5  -1   25.31    1.11 
  -8   5  -1   25.33    1.03 
  -8   5  -1   24.98    1.09 
   8   5   1   24.79    1.06 
   8   5   1   24.62    1.15 
  -8   5  -1   25.77    1.07 
   8   5   1   26.29    1.04 
  -9  -5  -1    6.56    0.90 
  -9  -5  -1    7.30    0.86 
   9  -5   1    7.55    1.05 
  -9  -5  -1    6.67    0.82 
  -9  -5  -1    5.29    0.71 
  -9  -5  -1    5.09    0.77 
   9  -5   1    5.35    0.72 
   9  -5   1    6.98    0.91 
   9  -5   1    7.27    0.82 
   9  -5   1    6.10    0.99 
   9  -5   1    5.45    0.81 
   9  -5   1    6.77    0.82 
  -9  -5  -1    6.01    0.78 
   9   5   1    7.08    0.95 
   9   5   1    6.63    0.89 
  -9   5  -1    8.34    1.04 
  -9   5  -1    5.50    0.70 
   9   5   1    7.06    0.87 
  -9   5  -1    6.85    0.89 
  -9   5  -1    5.37    0.87 
   9   5   1    7.12    1.01 
   9   5   1    7.15    0.90 
  -9   5  -1    5.96    0.85 
  10  -5   1   -0.29    0.38 
  10  -5   1   -0.45    0.43 
  10  -5   1   -0.45    0.52 
  10  -5   1   -0.26    0.66 
 -10  -5  -1    0.55    0.68 
 -10  -5  -1    0.04    0.57 
 -10  -5  -1   -0.46    0.42 
 -10  -5  -1    0.12    0.45 
 -10  -5  -1   -0.12    0.53 
  10  -5   1    0.22    0.53 
 -10  -5  -1    0.17    0.46 
 -10  -5  -1   -0.24    0.61 
  10  -5   1    0.50    0.63 
  10  -5   1   -0.12    0.72 
  10   5   1   -0.39    0.63 
  10   5   1    0.90    0.55 
 -10   5  -1   -0.04    0.54 
  10   5   1   -1.11    0.60 
 -10   5  -1   -0.40    0.71 
  10   5   1    0.08    0.48 
  10   5   1   -0.02    0.60 
 -10   5  -1   -0.52    0.55 
 -10   5  -1    1.04    0.71 
  11  -5   1    5.98    0.96 
 -11  -5  -1    5.90    1.02 
  11  -5   1    4.49    0.85 
  11  -5   1    4.25    0.78 
  11  -5   1    4.46    0.83 
 -11  -5  -1    6.57    0.95 
  11  -5   1    7.96    1.07 
 -11  -5  -1    3.17    0.64 
 -11  -5  -1    5.49    0.72 
  11   5   1    4.56    0.70 
 -11   5  -1    5.47    0.72 
 -11   5  -1    4.29    0.59 
  11   5   1    5.85    0.93 
  12  -5   1    1.09    0.86 
 -12  -5  -1   -0.99    0.86 
 -12  -5  -1   -0.20    0.65 
  12  -5   1    0.67    0.69 
  12  -5   1   -0.61    0.84 
 -12   5  -1    0.11    0.65 
 -12   5  -1    1.99    0.87 
  12   5   1    0.74    0.87 
  12   5   1    0.08    0.59 
 -12   5  -1   -0.49    0.51 
  13  -5   1    1.38    0.60 
 -13  -5  -1    3.15    1.07 
  13  -5   1    2.24    0.85 
 -13  -5  -1    0.98    0.58 
 -13  -5  -1    2.78    0.76 
  13  -5   1    2.33    1.02 
  13   5   1    1.84    0.70 
  13   5   1    2.89    0.73 
 -13   5  -1    1.00    0.61 
  13   5   1    0.59    1.00 
 -13   5  -1    3.65    1.05 
 -13   5  -1    3.58    0.83 
 -14  -6   1    0.33    0.60 
 -14  -6   1   -1.51    1.04 
 -14  -6   1    1.35    0.85 
  14  -6  -1   -0.85    0.72 
  14  -6  -1    2.27    1.12 
  14  -6  -1    1.54    0.98 
 -14   6   1    0.16    0.61 
  14   6  -1    0.00    0.85 
  14   6  -1   -1.98    1.06 
 -14   6   1    1.88    0.84 
 -14   6   1    1.25    0.65 
  14   6  -1    0.34    0.85 
 -14   6   1    2.61    1.13 
 -13  -6   1    0.77    0.50 
  13  -6  -1    3.75    0.90 
  13  -6  -1    1.08    0.66 
 -13  -6   1    1.16    0.90 
 -13  -6   1    0.33    0.72 
  13  -6  -1    3.26    1.01 
  13   6  -1    1.06    0.69 
  13   6  -1    3.95    1.00 
 -13   6   1    0.69    0.52 
 -13   6   1    0.77    0.58 
 -13   6   1    1.29    0.99 
 -13   6   1    1.93    0.76 
  12  -6  -1    0.27    0.73 
 -12  -6   1   -0.63    0.63 
 -12  -6   1   -0.47    0.39 
  12  -6  -1    1.03    0.70 
 -12  -6   1    0.45    0.83 
  12  -6  -1    0.30    0.54 
 -12   6   1    0.07    0.63 
  12   6  -1   -0.73    0.71 
 -12   6   1   -0.73    0.45 
  12   6  -1    0.96    0.70 
 -12   6   1   -0.50    0.83 
 -12   6   1   -0.15    0.46 
 -11  -6   1    0.19    0.46 
 -11  -6   1    0.59    0.41 
  11  -6  -1   -0.22    0.54 
  11  -6  -1    0.92    0.60 
 -11  -6   1    0.66    0.70 
  11  -6  -1    1.11    0.83 
 -11  -6   1   -0.12    0.55 
  11  -6  -1   -0.45    0.58 
  11  -6  -1   -0.51    0.70 
  11   6  -1   -0.87    0.76 
 -11   6   1    1.18    0.56 
 -11   6   1   -1.41    0.73 
  11   6  -1    0.31    0.74 
 -11   6   1    0.49    0.61 
 -11   6   1    0.19    0.42 
 -11   6   1    0.03    0.43 
  11   6  -1    0.07    0.60 
 -10  -6   1    0.70    0.53 
  10  -6  -1    0.55    0.59 
 -10  -6   1    0.21    0.37 
  10  -6  -1   -0.14    0.62 
 -10  -6   1   -0.19    0.38 
 -10  -6   1    0.40    0.56 
  10  -6  -1    0.93    0.58 
  10  -6  -1    1.00    0.56 
 -10  -6   1   -0.47    0.65 
  10  -6  -1    0.44    0.51 
  10  -6  -1    0.03    0.47 
 -10  -6   1    0.87    0.71 
  10  -6  -1    0.59    0.48 
 -10  -6   1    1.16    0.46 
 -10   6   1    0.37    0.38 
  10   6  -1    0.12    0.65 
 -10   6   1    0.24    0.52 
 -10   6   1    0.31    0.40 
 -10   6   1    1.25    0.56 
  10   6  -1    0.27    0.49 
 -10   6   1    0.53    0.69 
  10   6  -1    0.43    0.58 
  10   6  -1    0.44    0.56 
  10   6  -1    0.04    0.62 
 -10   6   1    0.84    0.72 
   9  -6  -1    5.18    0.83 
  -9  -6   1    3.01    0.42 
   9  -6  -1    4.96    0.66 
  -9  -6   1    3.35    0.54 
   9  -6  -1    3.10    0.56 
  -9  -6   1    4.20    0.61 
   9  -6  -1    4.24    0.72 
   9  -6  -1    4.26    0.63 
  -9  -6   1    4.45    0.68 
   9  -6  -1    5.20    0.72 
  -9  -6   1    5.07    0.72 
   9  -6  -1    3.94    0.54 
  -9  -6   1    4.50    0.73 
  -9  -6   1    3.20    0.48 
  -9   6   1    3.44    0.70 
   9   6  -1    3.23    0.55 
  -9   6   1    4.54    0.73 
   9   6  -1    2.46    0.50 
   9   6  -1    3.95    0.61 
  -9   6   1    3.05    0.52 
  -9   6   1    3.58    0.47 
  -9   6   1    4.54    0.74 
   9   6  -1    3.95    0.70 
   9   6  -1    5.03    0.72 
  -9   6   1    3.96    0.57 
   8  -6  -1   23.92    1.05 
  -8  -6   1   23.19    0.95 
  -8  -6   1   22.88    0.96 
   8  -6  -1   20.60    1.04 
   8  -6  -1   23.85    1.06 
   8  -6  -1   22.40    1.01 
  -8  -6   1   22.35    1.03 
   8  -6  -1   21.40    1.02 
  -8  -6   1   26.16    1.17 
   8  -6  -1   22.00    1.09 
  -8  -6   1   23.64    1.04 
  -8  -6   1   22.66    0.97 
  -8  -6   1   22.57    0.98 
  -8   6   1   23.76    1.12 
  -8   6   1   23.02    0.97 
   8   6  -1   22.74    1.10 
   8   6  -1   23.28    1.11 
  -8   6   1   23.66    0.98 
   8   6  -1   24.25    1.01 
  -8   6   1   23.33    1.06 
  -8   6   1   23.87    1.01 
  -8   6   1   22.40    0.91 
   8   6  -1   23.02    1.07 
   8   6  -1   21.95    0.99 
  -8   6   1   21.67    1.13 
  -7  -6   1   18.62    0.85 
  -7  -6   1   18.30    0.86 
   7  -6  -1   18.50    0.88 
  -7  -6   1   19.57    0.97 
  -7  -6   1   19.91    0.92 
   7  -6  -1   18.68    0.92 
   7  -6  -1   17.86    0.85 
  -7  -6   1   19.77    0.84 
  -7  -6   1   18.17    0.82 
   7  -6  -1   17.30    0.91 
   7  -6  -1   18.79    0.97 
  -7  -6   1   18.84    0.89 
   7  -6  -1   19.73    0.97 
   7   6  -1   17.10    0.95 
  -7   6   1   19.04    0.91 
  -7   6   1   18.62    0.78 
  -7   6   1   19.02    0.84 
  -7   6   1   18.11    0.97 
  -7   6   1   17.83    0.81 
   7   6  -1   18.32    0.89 
  -7   6   1   17.19    0.87 
  -7   6   1   18.59    0.88 
   7   6  -1   17.98    0.90 
   7   6  -1   19.18    0.86 
   7   6  -1   19.32    0.86 
  -6  -6   1   13.32    0.71 
   6  -6  -1   12.52    0.73 
   6  -6  -1   11.81    0.73 
  -6  -6   1   12.75    0.72 
   6  -6  -1   12.44    0.77 
   6  -6  -1   12.64    0.72 
   6  -6  -1   11.96    0.72 
  -6  -6   1   12.55    0.68 
  -6  -6   1   12.51    0.68 
  -6  -6   1   12.27    0.66 
  -6  -6   1   13.15    0.82 
   6  -6  -1   12.46    0.70 
  -6  -6   1   12.49    0.70 
  -6   6   1   12.58    0.78 
   6   6  -1   12.13    0.71 
   6   6  -1   12.72    0.70 
   6   6  -1   12.64    0.71 
  -6   6   1   11.62    0.79 
  -6   6   1   11.85    0.71 
  -6   6   1   12.20    0.62 
   6   6  -1   13.23    0.81 
  -6   6   1   12.26    0.70 
  -6   6   1   11.39    0.65 
   6   6  -1   12.30    0.73 
  -6   6   1   11.12    0.95 
  -5  -6   1    1.35    0.42 
   5  -6  -1    1.83    0.40 
  -5  -6   1    1.62    0.32 
   5  -6  -1    1.84    0.37 
   5  -6  -1    1.71    0.42 
  -5  -6   1    1.57    0.35 
   5  -6  -1    1.63    0.32 
  -5  -6   1    1.63    0.44 
  -5  -6   1    1.55    0.28 
  -5  -6   1    2.03    0.32 
   5  -6  -1    1.51    0.30 
   5  -6  -1    1.85    0.38 
  -5   6   1    1.40    0.37 
  -5   6   1    1.78    0.25 
  -5   6   1    1.66    0.29 
  -5   6   1    1.86    0.35 
   5   6  -1    1.45    0.29 
  -5   6   1    1.83    0.46 
   5   6  -1    1.27    0.29 
   5   6  -1    1.92    0.38 
   5   6  -1    2.19    0.40 
  -5   6   1    1.62    0.33 
   5   6  -1    2.13    0.41 
   5   6  -1    2.10    0.39 
  -5   6   1    1.90    0.36 
  -4  -6   1   60.42    1.45 
  -4  -6   1   62.77    1.40 
  -4  -6   1   63.21    1.39 
  -4  -6   1   63.90    1.37 
  -4  -6   1   63.00    1.47 
   4  -6  -1   63.32    1.39 
   4  -6  -1   61.65    1.39 
   4  -6  -1   62.55    1.44 
   4  -6  -1   63.24    1.42 
  -4  -6   1   62.93    1.37 
   4  -6  -1   61.29    1.43 
  -4   6   1   61.79    1.42 
   4   6  -1   63.04    1.41 
   4   6  -1   60.80    1.38 
   4   6  -1   61.84    1.44 
   4   6  -1   64.88    1.41 
  -4   6   1   63.04    1.50 
  -4   6   1   61.43    1.36 
   4   6  -1   62.57    1.39 
  -4   6   1   61.98    1.31 
  -4   6   1   64.11    1.49 
  -4   6   1   59.97    1.41 
   4   6  -1   62.33    1.43 
  -4   6   1   60.71    1.37 
  -3  -6   1   18.18    0.67 
   3  -6  -1   18.47    0.71 
   3  -6  -1   18.34    0.69 
   3  -6  -1   17.64    0.71 
  -3  -6   1   18.15    0.70 
   3  -6  -1   18.48    0.65 
   3  -6  -1   18.17    0.72 
  -3  -6   1   18.09    0.78 
  -3  -6   1   18.87    0.72 
   3  -6  -1   19.16    0.77 
   3  -6  -1   18.35    0.73 
  -3  -6   1   17.82    0.68 
  -3  -6   1   19.31    0.67 
  -3   6   1   19.25    0.61 
  -3   6   1   17.64    0.67 
   3   6  -1   17.94    0.70 
  -3   6   1   17.94    0.68 
  -3   6   1   18.79    0.76 
  -3   6   1   19.61    0.79 
   3   6  -1   18.69    0.71 
   3   6  -1   18.66    0.70 
   3   6  -1   19.39    0.70 
   3   6  -1   18.21    0.70 
   3   6  -1   18.60    0.69 
   3   6  -1   18.36    0.77 
  -3   6   1   18.44    0.73 
  -3   6   1   19.00    0.74 
   2  -6  -1   45.29    1.08 
   2  -6  -1   45.14    1.12 
  -2  -6   1   47.75    1.10 
   2  -6  -1   44.99    1.05 
  -2  -6   1   44.21    1.06 
   2  -6  -1   44.11    1.12 
   2  -6  -1   46.86    1.13 
  -2  -6   1   45.65    1.04 
   2  -6  -1   44.31    1.07 
  -2  -6   1   46.03    1.03 
  -2  -6   1   45.78    1.13 
  -2  -6   1   46.16    1.10 
   2  -6  -1   45.15    1.02 
  -2   6   1   46.56    1.13 
   2   6  -1   44.83    1.08 
   2   6  -1   45.96    1.10 
  -2   6   1   43.39    1.09 
   2   6  -1   45.83    1.13 
   2   6  -1   44.07    1.04 
   2   6  -1   45.73    1.06 
  -2   6   1   45.04    0.98 
   2   6  -1   44.11    1.06 
  -2   6   1   44.56    1.11 
  -2   6   1   45.18    1.05 
  -2   6   1   44.80    1.04 
   2   6  -1   44.25    1.04 
  -1  -6   1   67.63    1.37 
  -1  -6   1   68.55    1.43 
   1  -6  -1   67.28    1.40 
  -1  -6   1   69.20    1.45 
  -1  -6   1   68.10    1.35 
   1  -6  -1   67.26    1.44 
  -1  -6   1   67.63    1.35 
  -1  -6   1   69.03    1.45 
  -1  -6   1   69.61    1.45 
  -1  -6   1   64.76    1.38 
   1  -6  -1   66.27    1.41 
   1  -6  -1   67.97    1.37 
   1  -6  -1   66.14    1.38 
   1  -6  -1   69.15    1.46 
   1  -6  -1   69.17    1.37 
   1  -6  -1   65.80    1.42 
   1   6  -1   68.93    1.44 
   1   6  -1   66.12    1.38 
  -1   6   1   68.91    1.45 
  -1   6   1   66.98    1.37 
   1   6  -1   66.59    1.45 
   1   6  -1   68.76    1.38 
   1   6  -1   66.54    1.42 
  -1   6   1   69.55    1.33 
  -1   6   1   67.93    1.38 
   1   6  -1   68.71    1.39 
  -1   6   1   68.90    1.44 
  -1   6   1   67.09    1.45 
   1   6  -1   68.66    1.38 
   0  -6   1   80.18    1.56 
   0  -6   1   81.10    1.59 
   0  -6  -1   81.26    1.64 
   0  -6   1   80.35    1.57 
   0  -6  -1   81.27    1.62 
   0  -6  -1   80.74    1.62 
   0  -6  -1   80.95    1.57 
   0  -6   1   80.15    1.64 
   0  -6  -1   80.70    1.59 
   0  -6  -1   79.27    1.56 
   0  -6   1   78.58    1.62 
   0  -6   1   80.68    1.62 
   0  -6  -1   80.95    1.65 
   0  -6   1   79.80    1.63 
   0  -6   1   80.72    1.57 
   0   6   1   82.44    1.66 
   0   6   1   81.70    1.63 
   0   6   1   79.56    1.53 
   0   6  -1   79.16    1.57 
   0   6   1   78.99    1.56 
   0   6  -1   79.77    1.60 
   0   6  -1   81.38    1.62 
   0   6  -1   82.43    1.59 
   0   6   1   83.25    1.63 
   0   6  -1   80.09    1.63 
   0   6   1   82.19    1.58 
   0   6   1   81.85    1.64 
   0   6  -1   79.04    1.61 
   1  -6   1   37.30    0.90 
   1  -6   1   36.96    0.99 
   1  -6   1   36.73    0.97 
   1  -6   1   36.60    0.90 
  -1  -6  -1   36.39    0.96 
  -1  -6  -1   36.79    0.97 
   1  -6   1   35.96    0.91 
  -1  -6  -1   37.69    0.90 
   1  -6   1   38.07    0.96 
   1  -6   1   37.07    0.92 
  -1  -6  -1   36.45    0.95 
  -1  -6  -1   36.66    0.97 
   1  -6   1   36.38    0.95 
  -1  -6  -1   36.52    0.89 
  -1  -6  -1   36.76    0.92 
   1   6   1   36.55    0.87 
   1   6   1   36.99    0.99 
   1   6   1   35.71    0.89 
  -1   6  -1   35.98    0.91 
   1   6   1   37.08    0.94 
   1   6   1   37.25    0.98 
   1   6   1   35.89    0.93 
  -1   6  -1   36.78    0.91 
  -1   6  -1   35.17    0.93 
  -1   6  -1   35.51    0.98 
  -1   6  -1   35.95    0.93 
  -1   6  -1   37.04    0.94 
  -1   6  -1   37.00    0.93 
   1   6   1   36.13    0.90 
  -2  -6  -1  108.62    2.10 
   2  -6   1  107.74    2.11 
   2  -6   1  106.36    2.05 
  -2  -6  -1  107.03    2.06 
   2  -6   1  104.75    2.05 
   2  -6   1  106.44    2.03 
   2  -6   1  108.16    2.08 
  -2  -6  -1  107.63    2.04 
   2  -6   1  107.62    2.12 
  -2  -6  -1  107.75    2.04 
  -2  -6  -1  107.87    2.09 
   2  -6   1  107.61    2.12 
  -2  -6  -1  106.49    2.11 
  -2   6  -1  107.20    2.04 
  -2   6  -1  104.85    2.05 
   2   6   1  108.15    2.11 
  -2   6  -1  106.10    2.08 
  -2   6  -1  106.85    2.07 
   2   6   1  107.19    2.04 
   2   6   1  104.30    2.02 
   2   6   1  107.40    2.05 
  -2   6  -1  107.43    2.08 
  -2   6  -1  108.42    2.05 
  -2   6  -1  107.29    2.12 
   2   6   1  106.23    2.12 
   2   6   1  110.39    2.11 
   2   6   1  108.14    2.03 
   3  -6   1   16.27    0.70 
  -3  -6  -1   17.92    0.68 
  -3  -6  -1   17.15    0.78 
   3  -6   1   17.72    0.71 
   3  -6   1   16.99    0.73 
   3  -6   1   16.84    0.69 
  -3  -6  -1   16.76    0.67 
  -3  -6  -1   16.79    0.76 
  -3  -6  -1   16.24    0.70 
  -3  -6  -1   17.55    0.72 
   3  -6   1   16.99    0.77 
   3  -6   1   18.09    0.72 
   3   6   1   17.57    0.68 
  -3   6  -1   15.88    0.68 
  -3   6  -1   16.26    0.70 
   3   6   1   17.44    0.77 
  -3   6  -1   17.38    0.74 
  -3   6  -1   16.75    0.72 
   3   6   1   17.45    0.76 
  -3   6  -1   16.65    0.68 
   3   6   1   17.63    0.70 
   3   6   1   17.31    0.78 
  -3   6  -1   17.50    0.70 
  -3   6  -1   17.35    0.73 
   3   6   1   16.49    0.67 
   3   6   1   17.71    0.70 
  -4  -6  -1    0.06    0.41 
   4  -6   1    0.53    0.29 
  -4  -6  -1    0.34    0.32 
   4  -6   1    0.38    0.34 
  -4  -6  -1    0.26    0.32 
   4  -6   1    0.21    0.30 
   4  -6   1    0.57    0.27 
  -4  -6  -1    0.38    0.35 
   4  -6   1    0.05    0.36 
  -4  -6  -1    0.32    0.27 
   4  -6   1    0.58    0.39 
  -4  -6  -1    0.32    0.26 
   4   6   1    0.40    0.24 
   4   6   1    0.41    0.34 
  -4   6  -1    0.42    0.26 
  -4   6  -1    0.10    0.36 
  -4   6  -1    0.70    0.29 
   4   6   1    0.19    0.29 
  -4   6  -1    0.38    0.29 
  -4   6  -1    0.56    0.34 
   4   6   1    0.66    0.28 
   4   6   1    0.18    0.36 
   4   6   1    0.32    0.30 
  -4   6  -1    0.25    0.40 
  -4   6  -1    0.13    0.27 
   4   6   1    0.39    0.37 
  -5  -6  -1    1.73    0.35 
   5  -6   1    2.35    0.48 
  -5  -6  -1    1.83    0.38 
  -5  -6  -1    2.18    0.35 
   5  -6   1    2.14    0.45 
  -5  -6  -1    2.89    0.48 
   5  -6   1    2.57    0.41 
   5  -6   1    2.17    0.38 
   5  -6   1    1.37    0.38 
  -5  -6  -1    1.60    0.30 
   5  -6   1    1.77    0.31 
  -5  -6  -1    2.00    0.41 
  -5  -6  -1    2.14    0.39 
  -5   6  -1    2.05    0.37 
   5   6   1    1.50    0.46 
  -5   6  -1    1.94    0.34 
   5   6   1    2.40    0.48 
   5   6   1    2.99    0.50 
  -5   6  -1    2.07    0.34 
  -5   6  -1    1.74    0.32 
  -5   6  -1    2.17    0.40 
  -5   6  -1    2.02    0.40 
   5   6   1    2.02    0.64 
  -5   6  -1    2.54    0.49 
   5   6   1    2.50    0.38 
  -6  -6  -1    3.72    0.56 
   6  -6   1    4.25    0.61 
  -6  -6  -1    2.87    0.45 
   6  -6   1    4.30    0.57 
  -6  -6  -1    3.40    0.44 
   6  -6   1    3.29    0.55 
  -6  -6  -1    2.54    0.40 
   6  -6   1    3.19    0.45 
  -6  -6  -1    4.12    0.58 
   6  -6   1    2.76    0.42 
   6  -6   1    3.88    0.61 
  -6  -6  -1    2.75    0.47 
  -6  -6  -1    4.93    0.67 
   6   6   1    2.81    0.40 
   6   6   1    3.97    0.60 
  -6   6  -1    3.79    0.56 
  -6   6  -1    3.67    0.54 
  -6   6  -1    4.07    0.60 
   6   6   1    2.73    0.48 
  -6   6  -1    3.31    0.45 
  -6   6  -1    4.06    0.62 
  -6   6  -1    4.12    0.64 
  -6   6  -1    3.85    0.63 
   6   6   1    3.07    0.48 
  -7  -6  -1   -0.12    0.37 
   7  -6   1   -0.07    0.31 
   7  -6   1   -0.19    0.34 
  -7  -6  -1   -0.08    0.45 
   7  -6   1   -0.32    0.40 
  -7  -6  -1   -0.11    0.41 
  -7  -6  -1   -0.29    0.31 
   7  -6   1   -0.06    0.50 
  -7  -6  -1   -0.10    0.47 
  -7  -6  -1   -0.24    0.32 
   7  -6   1    0.08    0.42 
   7  -6   1    0.07    0.32 
   7  -6   1   -0.21    0.49 
  -7  -6  -1    0.49    0.37 
  -7   6  -1    0.44    0.44 
  -7   6  -1    0.27    0.33 
  -7   6  -1    0.35    0.43 
  -7   6  -1    0.19    0.42 
   7   6   1    0.07    0.39 
  -7   6  -1   -0.05    0.50 
   7   6   1    0.43    0.46 
  -7   6  -1    0.18    0.33 
  -7   6  -1   -0.09    0.48 
   7   6   1   -0.02    0.44 
   7   6   1    0.08    0.34 
  -8  -6  -1    2.41    0.42 
  -8  -6  -1    2.61    0.46 
  -8  -6  -1    3.66    0.65 
  -8  -6  -1    2.12    0.44 
   8  -6   1    2.47    0.43 
   8  -6   1    2.01    0.65 
   8  -6   1    2.23    0.55 
   8  -6   1    2.75    0.59 
   8  -6   1    2.09    0.51 
   8  -6   1    1.23    0.38 
  -8  -6  -1    2.60    0.50 
   8  -6   1    2.65    0.55 
  -8  -6  -1    2.71    0.53 
  -8  -6  -1    4.07    0.64 
  -8   6  -1    1.86    0.48 
  -8   6  -1    2.44    0.47 
   8   6   1    3.03    0.60 
  -8   6  -1    3.22    0.65 
  -8   6  -1    2.21    0.43 
   8   6   1    3.35    0.57 
   8   6   1    1.97    0.48 
  -8   6  -1    2.69    0.44 
  -8   6  -1    2.41    0.59 
   8   6   1    2.77    0.65 
   8   6   1    2.22    0.50 
  -8   6  -1    2.18    0.52 
   9  -6   1    1.67    0.62 
  -9  -6  -1   -0.30    0.41 
  -9  -6  -1    0.96    0.67 
  -9  -6  -1    0.30    0.54 
  -9  -6  -1    0.17    0.51 
   9  -6   1    0.71    0.41 
   9  -6   1    0.62    0.52 
   9  -6   1    0.72    0.60 
  -9  -6  -1    0.62    0.40 
   9  -6   1    0.92    0.58 
   9  -6   1    0.82    0.57 
   9  -6   1    0.42    0.39 
  -9  -6  -1    1.04    0.65 
  -9  -6  -1    0.59    0.43 
  -9   6  -1    0.61    0.56 
  -9   6  -1    0.72    0.59 
   9   6   1    1.18    0.66 
   9   6   1    0.19    0.51 
   9   6   1    0.61    0.46 
   9   6   1   -0.24    0.65 
  -9   6  -1    0.13    0.50 
   9   6   1    0.44    0.51 
  -9   6  -1    0.26    0.42 
  -9   6  -1    0.18    0.42 
  -9   6  -1    0.73    0.60 
 -10  -6  -1   -0.83    0.62 
 -10  -6  -1   -0.70    0.42 
 -10  -6  -1   -0.35    0.57 
  10  -6   1   -0.98    0.54 
 -10  -6  -1    0.51    0.61 
 -10  -6  -1   -0.36    0.69 
  10  -6   1   -0.28    0.64 
  10  -6   1   -0.55    0.40 
  10  -6   1   -1.19    0.66 
  10  -6   1   -0.28    0.40 
 -10  -6  -1   -0.70    0.47 
  10  -6   1    0.03    0.56 
 -10  -6  -1    0.12    0.44 
  10  -6   1    1.09    0.73 
  10   6   1   -0.15    0.61 
  10   6   1    0.81    0.69 
 -10   6  -1   -0.67    0.57 
 -10   6  -1   -0.08    0.44 
 -10   6  -1   -0.11    0.41 
  10   6   1   -0.23    0.66 
 -10   6  -1   -0.41    0.70 
 -10   6  -1   -0.37    0.65 
 -10   6  -1   -0.15    0.57 
  10   6   1    0.06    0.57 
  10   6   1   -0.31    0.52 
  11  -6   1    0.30    0.78 
 -11  -6  -1   -0.36    0.50 
 -11  -6  -1    0.95    0.71 
  11  -6   1    0.96    0.63 
 -11  -6  -1    0.12    0.61 
  11  -6   1    0.47    0.47 
 -11  -6  -1   -0.40    0.48 
 -11   6  -1   -0.38    0.46 
  11   6   1    0.22    0.63 
 -11   6  -1   -0.95    0.56 
  11   6   1    0.47    0.70 
 -11   6  -1    0.17    0.51 
 -11   6  -1    1.05    0.82 
 -12  -6  -1    3.61    0.98 
  12  -6   1    2.89    0.80 
  12  -6   1    3.42    0.89 
 -12  -6  -1    1.81    0.69 
  12  -6   1    1.84    0.58 
 -12  -6  -1    2.12    0.77 
 -12   6  -1    2.42    0.76 
  12   6   1    1.45    0.67 
 -12   6  -1    2.20    0.60 
  12   6   1    3.30    0.97 
 -12   6  -1    0.05    0.87 
 -12   6  -1    2.81    0.76 
  13  -6   1    0.26    0.85 
 -13  -6  -1   -0.24    0.56 
  13  -6   1    0.38    0.97 
 -13  -6  -1    0.96    1.06 
 -13  -6  -1    1.02    0.75 
  13  -6   1   -0.80    0.58 
 -13   6  -1   -0.57    0.73 
  13   6   1    1.10    1.03 
 -13   6  -1   -1.70    0.99 
 -13   6  -1   -1.40    0.63 
  13   6   1   -0.48    0.70 
  13   6   1   -0.02    0.73 
 -13   6  -1   -0.87    0.57 
 -14  -7   1   -0.43    0.83 
  14  -7  -1   -0.03    1.23 
 -14  -7   1    0.49    1.17 
  14   7  -1    0.60    0.89 
  14   7  -1    1.23    1.17 
 -14   7   1    0.59    0.64 
 -14   7   1    2.89    1.16 
 -14   7   1    1.16    0.86 
 -13  -7   1    0.62    0.50 
 -13  -7   1    1.80    0.96 
  13  -7  -1    2.37    0.99 
  13  -7  -1    2.00    0.69 
  13  -7  -1    1.79    0.81 
 -13  -7   1    1.95    0.79 
  13   7  -1    1.29    0.79 
 -13   7   1    1.25    0.61 
  13   7  -1    1.35    1.00 
 -13   7   1    2.40    0.61 
 -13   7   1    2.37    1.04 
 -13   7   1    2.60    0.79 
 -12  -7   1    0.32    0.67 
 -12  -7   1    1.26    0.90 
  12  -7  -1    0.93    0.88 
  12  -7  -1    0.90    0.73 
  12  -7  -1    1.16    0.60 
 -12  -7   1   -0.38    0.45 
 -12   7   1    0.22    0.49 
 -12   7   1    0.42    0.49 
  12   7  -1    0.68    0.80 
 -12   7   1   -0.07    0.60 
 -12   7   1    1.41    0.86 
  12   7  -1    0.31    0.69 
  11  -7  -1    5.35    1.02 
  11  -7  -1    3.53    0.87 
 -11  -7   1    2.72    0.47 
  11  -7  -1    3.40    0.70 
  11  -7  -1    2.57    0.70 
 -11  -7   1    2.99    0.77 
 -11  -7   1    3.18    0.70 
 -11  -7   1    3.58    0.64 
  11  -7  -1    2.40    0.57 
  11   7  -1    4.17    0.74 
 -11   7   1    3.16    0.49 
 -11   7   1    5.57    0.97 
 -11   7   1    3.77    0.84 
  11   7  -1    3.77    0.95 
 -11   7   1    3.93    0.65 
  11   7  -1    4.02    0.77 
 -10  -7   1    8.35    0.90 
  10  -7  -1    9.50    1.05 
 -10  -7   1    6.33    0.84 
  10  -7  -1    9.60    1.21 
 -10  -7   1    8.91    1.00 
 -10  -7   1    6.93    0.92 
  10  -7  -1    8.18    1.16 
  10  -7  -1    5.99    0.97 
  10  -7  -1    8.68    0.99 
 -10  -7   1    9.98    0.98 
  10  -7  -1    9.79    1.06 
 -10  -7   1    9.56    0.99 
  10  -7  -1   10.32    1.04 
  10   7  -1    7.65    1.02 
  10   7  -1    9.35    0.99 
 -10   7   1    7.30    0.86 
 -10   7   1    9.20    1.11 
  10   7  -1    6.21    0.72 
 -10   7   1    8.48    0.92 
  10   7  -1    6.33    0.85 
 -10   7   1    9.11    1.34 
 -10   7   1    6.91    1.04 
  10   7  -1    8.68    0.95 
 -10   7   1    7.51    0.98 
  -9  -7   1    1.77    0.50 
   9  -7  -1    1.62    0.53 
   9  -7  -1    1.80    0.64 
   9  -7  -1    1.42    0.68 
  -9  -7   1    1.79    0.67 
  -9  -7   1    1.45    0.43 
  -9  -7   1    1.13    0.39 
  -9  -7   1    1.67    0.62 
   9  -7  -1    0.97    0.60 
   9  -7  -1    1.22    0.47 
   9  -7  -1    1.30    0.47 
  -9  -7   1    2.36    0.61 
   9  -7  -1    1.61    0.56 
  -9  -7   1    1.83    0.55 
  -9   7   1    2.00    0.62 
  -9   7   1    1.65    0.54 
  -9   7   1    1.71    0.54 
   9   7  -1    0.26    0.48 
   9   7  -1    2.00    0.62 
  -9   7   1    1.73    0.38 
   9   7  -1    2.54    0.69 
  -9   7   1    0.94    0.42 
   9   7  -1    2.36    0.71 
  -9   7   1    0.94    0.52 
  -9   7   1    1.10    0.66 
   8  -7  -1    0.27    0.49 
   8  -7  -1    0.45    0.41 
   8  -7  -1    0.74    0.42 
  -8  -7   1    0.12    0.57 
  -8  -7   1   -0.01    0.32 
  -8  -7   1    0.63    0.34 
  -8  -7   1    0.82    0.47 
   8  -7  -1    0.33    0.52 
  -8  -7   1    0.03    0.38 
   8  -7  -1    0.15    0.50 
  -8  -7   1    0.52    0.51 
  -8  -7   1    0.30    0.42 
   8  -7  -1   -0.10    0.47 
   8   7  -1    0.11    0.49 
   8   7  -1    0.73    0.57 
  -8   7   1   -0.15    0.44 
  -8   7   1    0.84    0.57 
   8   7  -1   -0.34    0.41 
  -8   7   1    1.05    0.46 
  -8   7   1    0.36    0.31 
  -8   7   1    0.94    0.44 
   8   7  -1    0.67    0.46 
  -8   7   1    0.47    0.38 
  -8   7   1    0.51    0.56 
  -7  -7   1   26.92    1.03 
   7  -7  -1   26.27    1.02 
   7  -7  -1   27.45    1.04 
   7  -7  -1   24.72    1.06 
  -7  -7   1   26.25    1.02 
   7  -7  -1   26.30    1.12 
  -7  -7   1   27.27    1.01 
  -7  -7   1   26.20    0.99 
  -7  -7   1   26.84    1.13 
  -7  -7   1   27.92    1.16 
   7  -7  -1   26.01    1.08 
   7  -7  -1   26.87    1.11 
  -7  -7   1   27.43    1.00 
  -7   7   1   24.52    1.04 
   7   7  -1   28.20    1.07 
  -7   7   1   26.93    1.16 
  -7   7   1   25.30    0.98 
  -7   7   1   25.51    1.14 
  -7   7   1   26.76    1.00 
   7   7  -1   26.34    1.11 
  -7   7   1   26.23    1.01 
  -7   7   1   25.32    0.91 
   7   7  -1   27.00    1.05 
   7   7  -1   25.47    1.05 
   7   7  -1   27.09    1.01 
   6  -7  -1    0.73    0.46 
  -6  -7   1    0.28    0.30 
   6  -7  -1    0.27    0.30 
   6  -7  -1    0.31    0.38 
  -6  -7   1    0.00    0.43 
  -6  -7   1    0.08    0.28 
   6  -7  -1   -0.36    0.34 
  -6  -7   1   -0.23    0.33 
  -6  -7   1    0.18    0.28 
   6  -7  -1    0.19    0.33 
  -6  -7   1    0.19    0.42 
  -6  -7   1    0.20    0.35 
   6   7  -1   -0.05    0.30 
   6   7  -1   -0.23    0.43 
  -6   7   1    0.31    0.33 
  -6   7   1   -0.03    0.23 
   6   7  -1    0.36    0.37 
  -6   7   1    0.56    0.43 
  -6   7   1    0.42    0.35 
   6   7  -1   -0.13    0.30 
  -6   7   1    0.37    0.41 
  -6   7   1    0.35    0.35 
  -6   7   1   -0.18    0.29 
   6   7  -1    0.34    0.38 
   6   7  -1    0.22    0.46 
  -5  -7   1   33.78    1.11 
   5  -7  -1   33.16    1.06 
  -5  -7   1   29.19    1.21 
  -5  -7   1   34.47    0.99 
  -5  -7   1   33.15    1.00 
  -5  -7   1   33.57    1.00 
   5  -7  -1   34.94    1.09 
  -5  -7   1   33.92    1.01 
   5  -7  -1   34.55    1.01 
   5  -7  -1   34.19    1.10 
   5  -7  -1   32.97    1.04 
   5  -7  -1   31.58    1.00 
   5   7  -1   34.67    1.02 
   5   7  -1   32.97    1.09 
  -5   7   1   34.56    0.92 
  -5   7   1   32.09    1.07 
   5   7  -1   33.16    1.08 
   5   7  -1   33.88    1.01 
  -5   7   1   31.51    1.27 
  -5   7   1   34.13    0.99 
  -5   7   1   33.63    1.10 
   5   7  -1   33.47    1.03 
   5   7  -1   33.08    0.99 
  -5   7   1   33.39    1.04 
   4  -7  -1    0.35    0.35 
  -4  -7   1   -0.18    0.28 
  -4  -7   1    0.83    0.34 
   4  -7  -1    0.32    0.40 
  -4  -7   1    0.26    0.25 
   4  -7  -1    0.51    0.31 
   4  -7  -1   -0.07    0.35 
  -4  -7   1    0.50    0.25 
   4  -7  -1    0.43    0.27 
   4  -7  -1    0.35    0.33 
  -4  -7   1    0.67    0.38 
  -4  -7   1    0.62    0.41 
  -4   7   1    0.40    0.20 
   4   7  -1    0.58    0.29 
   4   7  -1    0.10    0.37 
   4   7  -1    0.31    0.25 
   4   7  -1    0.34    0.26 
   4   7  -1    0.38    0.33 
   4   7  -1    0.69    0.38 
  -4   7   1    0.29    0.37 
  -4   7   1    0.24    0.32 
  -4   7   1    0.69    0.31 
  -4   7   1    0.29    0.38 
  -4   7   1    0.14    0.30 
  -4   7   1    0.23    0.26 
   4   7  -1    0.59    0.34 
   3  -7  -1    1.10    0.44 
   3  -7  -1    0.65    0.34 
   3  -7  -1    1.36    0.32 
  -3  -7   1    1.15    0.27 
  -3  -7   1    1.65    0.35 
  -3  -7   1    1.72    0.39 
   3  -7  -1    1.72    0.42 
   3  -7  -1    1.60    0.37 
  -3  -7   1    1.69    0.34 
  -3  -7   1    1.04    0.26 
   3  -7  -1    1.08    0.25 
  -3  -7   1    1.38    0.37 
   3  -7  -1    1.16    0.29 
  -3   7   1    0.98    0.39 
   3   7  -1    1.05    0.38 
   3   7  -1    1.06    0.33 
   3   7  -1    1.72    0.42 
   3   7  -1    0.99    0.27 
  -3   7   1    1.44    0.31 
  -3   7   1    1.54    0.23 
   3   7  -1    1.41    0.30 
  -3   7   1    0.68    0.30 
   3   7  -1    0.79    0.28 
   3   7  -1    1.48    0.32 
  -3   7   1    1.06    0.33 
  -3   7   1    1.23    0.39 
   2  -7  -1    5.69    0.64 
  -2  -7   1    7.49    0.53 
  -2  -7   1    6.41    0.56 
  -2  -7   1    7.08    0.65 
   2  -7  -1    7.41    0.60 
  -2  -7   1    6.92    0.58 
  -2  -7   1    6.23    0.55 
   2  -7  -1    6.60    0.63 
   2  -7  -1    7.46    0.63 
   2  -7  -1    5.81    0.64 
   2  -7  -1    5.95    0.54 
   2  -7  -1    7.06    0.52 
   2  -7  -1    5.66    0.57 
  -2  -7   1    7.24    0.51 
   2   7  -1    6.26    0.54 
   2   7  -1    6.35    0.54 
  -2   7   1    5.77    0.61 
  -2   7   1    7.39    0.47 
  -2   7   1    6.29    0.54 
   2   7  -1    7.51    0.64 
   2   7  -1    6.50    0.55 
   2   7  -1    6.77    0.50 
   2   7  -1    6.87    0.56 
  -2   7   1    6.61    0.58 
  -2   7   1    6.37    0.54 
   2   7  -1    7.05    0.55 
  -2   7   1    7.67    0.64 
  -1  -7   1  115.37    2.26 
  -1  -7   1  114.67    2.17 
   1  -7  -1  117.86    2.20 
  -1  -7   1  115.80    2.18 
   1  -7  -1  116.68    2.24 
   1  -7  -1  116.93    2.28 
   1  -7  -1  114.31    2.22 
   1  -7  -1  116.04    2.29 
  -1  -7   1  119.01    2.27 
   1  -7  -1  115.88    2.20 
  -1  -7   1  118.41    2.28 
   1  -7  -1  118.00    2.28 
  -1  -7   1  119.52    2.21 
   1  -7  -1  115.68    2.25 
  -1  -7   1  116.49    2.22 
  -1  -7   1  116.66    2.29 
   1   7  -1  116.07    2.26 
  -1   7   1  115.51    2.26 
   1   7  -1  115.26    2.28 
  -1   7   1  118.94    2.28 
   1   7  -1  119.28    2.27 
   1   7  -1  118.33    2.22 
  -1   7   1  115.42    2.27 
   1   7  -1  116.61    2.22 
   1   7  -1  117.37    2.21 
  -1   7   1  115.90    2.19 
   1   7  -1  116.55    2.21 
  -1   7   1  117.72    2.20 
  -1   7   1  116.53    2.15 
   0  -7  -1   14.71    0.66 
   0  -7   1   14.72    0.72 
   0  -7   1   15.63    0.62 
   0  -7  -1   15.12    0.64 
   0  -7  -1   14.31    0.72 
   0  -7   1   14.93    0.72 
   0  -7   1   14.94    0.63 
   0  -7   1   14.70    0.63 
   0  -7  -1   14.75    0.72 
   0  -7  -1   14.46    0.73 
   0  -7  -1   13.64    0.63 
   0  -7   1   14.64    0.74 
   0  -7   1   14.05    0.66 
   0  -7  -1   15.83    0.72 
   0  -7   1   15.63    0.69 
   0   7   1   14.05    0.63 
   0   7  -1   14.63    0.64 
   0   7  -1   14.64    0.64 
   0   7   1   14.19    0.72 
   0   7  -1   14.29    0.65 
   0   7   1   14.72    0.59 
   0   7  -1   14.97    0.72 
   0   7  -1   14.88    0.65 
   0   7   1   14.12    0.65 
   0   7   1   14.96    0.68 
   0   7   1   15.09    0.71 
   0   7  -1   14.79    0.74 
   0   7   1   15.14    0.65 
  -1  -7  -1  188.99    3.40 
   1  -7   1  184.88    3.37 
  -1  -7  -1  186.35    3.37 
  -1  -7  -1  190.63    3.33 
   1  -7   1  188.05    3.35 
  -1  -7  -1  186.11    3.39 
   1  -7   1  184.68    3.34 
  -1  -7  -1  180.66    3.34 
   1  -7   1  187.34    3.40 
   1  -7   1  191.03    3.42 
   1  -7   1  187.09    3.33 
  -1  -7  -1  184.04    3.32 
  -1  -7  -1  185.95    3.39 
   1  -7   1  187.98    3.41 
   1  -7   1  185.40    3.32 
   1   7   1  189.53    3.39 
  -1   7  -1  184.81    3.33 
   1   7   1  190.30    3.40 
  -1   7  -1  189.37    3.34 
   1   7   1  183.15    3.31 
   1   7   1  190.24    3.37 
   1   7   1  187.24    3.30 
  -1   7  -1  182.00    3.39 
   1   7   1  185.68    3.33 
  -1   7  -1  185.69    3.38 
  -1   7  -1  189.56    3.38 
  -1   7  -1  185.38    3.35 
   1   7   1  189.23    3.43 
   2  -7   1    7.40    0.56 
   2  -7   1    8.66    0.62 
   2  -7   1    8.51    0.69 
   2  -7   1    8.59    0.61 
  -2  -7  -1    8.20    0.62 
  -2  -7  -1    7.95    0.59 
  -2  -7  -1    9.08    0.57 
   2  -7   1    7.17    0.60 
  -2  -7  -1    7.60    0.60 
   2  -7   1    9.32    0.61 
  -2  -7  -1    8.16    0.59 
   2  -7   1    8.35    0.63 
  -2  -7  -1    8.39    0.55 
  -2   7  -1    7.52    0.58 
   2   7   1    9.18    0.61 
  -2   7  -1    8.82    0.64 
  -2   7  -1    8.24    0.59 
   2   7   1    7.69    0.56 
   2   7   1    8.35    0.56 
  -2   7  -1    8.50    0.60 
  -2   7  -1    7.41    0.69 
   2   7   1    8.29    0.67 
   2   7   1    8.28    0.64 
   2   7   1    7.70    0.56 
  -2   7  -1    8.56    0.59 
   2   7   1    8.93    0.67 
  -2   7  -1    7.51    0.57 
  -3  -7  -1   14.88    0.63 
  -3  -7  -1   14.92    0.72 
   3  -7   1   15.68    0.68 
   3  -7   1   14.52    0.69 
   3  -7   1   14.77    0.73 
   3  -7   1   14.14    0.69 
  -3  -7  -1   15.30    0.67 
   3  -7   1   15.31    0.73 
   3  -7   1   14.89    0.71 
  -3  -7  -1   15.27    0.71 
  -3  -7  -1   14.99    0.70 
  -3  -7  -1   15.28    0.77 
   3  -7   1   15.42    0.79 
   3   7   1   14.39    0.67 
   3   7   1   15.50    0.70 
   3   7   1   14.46    0.67 
   3   7   1   14.80    0.66 
  -3   7  -1   14.16    0.69 
  -3   7  -1   15.23    0.73 
  -3   7  -1   14.30    0.68 
  -3   7  -1   15.31    0.73 
  -3   7  -1   14.54    0.79 
  -3   7  -1   13.65    0.67 
   3   7   1   14.39    0.75 
   3   7   1   15.23    0.68 
  -3   7  -1   15.89    0.71 
   3   7   1   14.35    0.76 
   4  -7   1   24.14    0.85 
  -4  -7  -1   24.48    0.88 
   4  -7   1   24.69    0.90 
  -4  -7  -1   24.30    0.93 
   4  -7   1   24.99    0.87 
  -4  -7  -1   24.43    0.86 
  -4  -7  -1   24.53    0.90 
   4   7   1   25.06    0.90 
  -4   7  -1   24.60    0.92 
  -4   7  -1   23.96    0.85 
  -4   7  -1   24.95    0.90 
   4   7   1   24.16    0.82 
  -4   7  -1   24.00    0.89 
   4   7   1   24.34    0.92 
   4   7   1   25.19    0.87 
   4   7   1   26.53    0.93 
   4   7   1   23.60    0.98 
  -4   7  -1   24.03    0.84 
   4   7   1   23.08    0.82 
  -4   7  -1   25.06    0.87 
   5  -7   1   28.20    1.00 
  -5  -7  -1   29.55    1.00 
   5  -7   1   29.40    0.96 
  -5  -7  -1   29.10    0.95 
   5  -7   1   28.54    0.96 
   5  -7   1   27.38    1.05 
   5  -7   1   28.39    1.00 
   5  -7   1   29.74    0.97 
  -5  -7  -1   28.88    0.98 
  -5  -7  -1   29.77    1.02 
  -5  -7  -1   28.96    0.91 
   5   7   1   28.44    1.04 
  -5   7  -1   26.38    1.18 
  -5   7  -1   30.01    0.96 
  -5   7  -1   28.93    1.01 
  -5   7  -1   27.81    0.95 
   5   7   1   28.77    1.00 
   5   7   1   29.51    0.98 
   5   7   1   28.57    1.04 
  -5   7  -1   29.37    0.95 
   5   7   1   29.54    0.95 
   5   7   1   29.03    0.93 
  -5   7  -1   29.21    0.97 
  -5   7  -1   28.02    1.02 
   6  -7   1   15.92    0.95 
   6  -7   1   16.58    0.88 
  -6  -7  -1   16.88    0.95 
   6  -7   1   17.68    0.96 
  -6  -7  -1   17.89    0.88 
   6  -7   1   16.31    0.83 
  -6  -7  -1   16.09    0.85 
  -6  -7  -1   17.50    0.81 
  -6  -7  -1   15.62    0.92 
  -6  -7  -1   17.66    0.83 
  -6  -7  -1   15.83    0.87 
   6  -7   1   17.61    0.83 
   6  -7   1   17.51    0.85 
  -6   7  -1   16.56    0.82 
  -6   7  -1   17.11    0.83 
  -6   7  -1   17.51    0.85 
  -6   7  -1   15.14    1.05 
  -6   7  -1   17.60    0.90 
   6   7   1   17.72    0.94 
   6   7   1   14.60    0.90 
   6   7   1   18.44    0.84 
   6   7   1   15.24    0.85 
   6   7   1   17.75    0.88 
  -6   7  -1   16.21    0.93 
  -6   7  -1   16.36    0.86 
   6   7   1   17.00    0.88 
  -7  -7  -1   21.38    1.08 
   7  -7   1   20.85    1.09 
  -7  -7  -1   21.11    0.94 
  -7  -7  -1   20.26    0.96 
  -7  -7  -1   21.54    0.98 
   7  -7   1   20.78    0.98 
   7  -7   1   20.78    0.95 
   7  -7   1   21.06    0.96 
  -7  -7  -1   20.56    1.04 
  -7  -7  -1   19.78    0.93 
   7  -7   1   19.22    1.08 
  -7  -7  -1   21.72    1.03 
   7  -7   1   19.52    1.11 
  -7   7  -1   20.72    1.07 
  -7   7  -1   21.13    1.01 
  -7   7  -1   21.24    1.12 
  -7   7  -1   20.17    0.94 
  -7   7  -1   20.44    0.98 
   7   7   1   20.18    1.04 
  -7   7  -1   20.02    0.96 
   7   7   1   21.67    1.01 
  -7   7  -1   21.48    1.04 
   7   7   1   20.49    0.93 
   7   7   1   19.41    0.99 
   7   7   1   20.64    1.01 
  -8  -7  -1    1.35    0.53 
   8  -7   1    0.66    0.44 
   8  -7   1    1.05    0.63 
  -8  -7  -1    1.12    0.39 
   8  -7   1    0.89    0.48 
  -8  -7  -1    2.08    0.61 
   8  -7   1    1.65    0.42 
  -8  -7  -1    1.46    0.47 
   8  -7   1    1.47    0.54 
  -8  -7  -1    0.85    0.42 
  -8  -7  -1    1.74    0.55 
   8  -7   1    0.52    0.37 
   8  -7   1    1.27    0.64 
  -8  -7  -1    1.11    0.56 
   8   7   1    1.29    0.48 
  -8   7  -1    1.39    0.49 
  -8   7  -1    0.54    0.48 
  -8   7  -1    1.09    0.44 
   8   7   1    1.64    0.59 
   8   7   1    0.85    0.53 
  -8   7  -1    1.36    0.65 
  -8   7  -1    1.71    0.46 
   8   7   1    1.36    0.49 
  -8   7  -1    1.22    0.41 
  -8   7  -1    0.87    0.62 
   8   7   1    1.13    0.57 
  -9  -7  -1    1.95    0.48 
  -9  -7  -1    2.33    0.63 
   9  -7   1    1.42    0.54 
  -9  -7  -1    2.61    0.53 
   9  -7   1    2.57    0.61 
   9  -7   1    2.91    0.49 
  -9  -7  -1    1.80    0.45 
  -9  -7  -1    1.63    0.73 
  -9  -7  -1    3.11    0.65 
   9  -7   1    2.85    0.63 
   9  -7   1    4.20    0.81 
   9  -7   1    2.17    0.44 
   9   7   1    2.48    0.74 
  -9   7  -1    1.84    0.55 
  -9   7  -1    2.61    0.81 
  -9   7  -1    3.12    0.74 
   9   7   1    3.19    0.61 
   9   7   1    2.53    0.83 
  -9   7  -1    2.36    0.62 
  -9   7  -1    2.12    0.53 
  -9   7  -1    2.63    0.48 
   9   7   1    1.01    0.55 
  10  -7   1   -0.55    0.56 
  10  -7   1   -0.99    0.69 
 -10  -7  -1   -0.29    0.54 
 -10  -7  -1   -0.04    0.69 
 -10  -7  -1    0.36    0.52 
  10  -7   1   -0.12    0.56 
 -10  -7  -1   -0.67    0.64 
 -10  -7  -1   -0.69    0.44 
  10  -7   1   -0.67    0.39 
 -10  -7  -1   -0.11    0.46 
  10  -7   1   -0.52    0.79 
  10  -7   1   -0.32    0.47 
 -10   7  -1    0.70    0.72 
 -10   7  -1   -1.53    0.77 
 -10   7  -1   -0.03    0.45 
  10   7   1    0.51    0.64 
 -10   7  -1    0.15    0.43 
  10   7   1    0.25    0.57 
  10   7   1   -1.29    0.67 
 -10   7  -1    0.02    0.57 
 -11  -7  -1   -0.17    0.51 
 -11  -7  -1    1.04    0.67 
 -11  -7  -1   -0.19    0.52 
  11  -7   1   -0.50    0.63 
  11  -7   1   -0.63    0.71 
 -11  -7  -1    0.71    0.81 
 -11   7  -1   -0.10    0.47 
 -11   7  -1   -1.30    0.58 
 -11   7  -1    0.50    0.55 
  11   7   1   -0.28    0.75 
 -11   7  -1    0.45    0.72 
  11   7   1   -0.47    0.61 
 -12  -7  -1   -0.36    0.54 
  12  -7   1    0.11    0.69 
 -12  -7  -1   -0.31    0.71 
 -12  -7  -1    0.32    0.94 
  12  -7   1   -0.92    0.51 
  12  -7   1    2.24    0.96 
 -12   7  -1    0.51    0.73 
 -12   7  -1    1.30    0.61 
 -12   7  -1    0.83    0.87 
 -12   7  -1    0.17    0.54 
  12   7   1    1.99    0.93 
  12   7   1    0.41    0.66 
 -13  -7  -1   -0.46    0.82 
  13  -7   1   -0.26    0.85 
 -13  -7  -1    0.59    1.02 
 -13  -7  -1   -0.79    0.60 
  13  -7   1   -0.29    0.61 
 -13   7  -1    0.56    0.68 
 -13   7  -1    0.89    1.02 
  13   7   1   -0.29    1.03 
 -13   7  -1    1.88    0.85 
  13   7   1    0.01    0.78 
 -13  -8   1    2.20    1.11 
  13  -8  -1   -0.27    0.67 
 -13  -8   1    1.22    0.82 
  13  -8  -1    3.13    0.85 
 -13  -8   1    0.09    0.51 
  13  -8  -1    1.50    0.91 
 -13   8   1    1.72    0.62 
 -13   8   1    0.81    0.59 
 -13   8   1    3.01    1.08 
 -13   8   1    1.76    0.75 
  13   8  -1    0.84    0.98 
  13   8  -1    0.92    0.78 
  12  -8  -1    2.83    0.85 
  12  -8  -1    3.11    0.77 
  12  -8  -1    2.10    0.66 
 -12  -8   1    1.36    0.93 
 -12  -8   1    2.12    0.52 
 -12  -8   1    1.77    0.75 
 -12   8   1    1.83    0.55 
 -12   8   1    4.70    1.02 
  12   8  -1    3.57    0.76 
  12   8  -1    2.10    0.84 
 -12   8   1    2.20    0.75 
 -12   8   1    2.93    0.58 
  11  -8  -1    0.58    0.63 
 -11  -8   1    0.75    0.56 
 -11  -8   1    1.42    0.76 
  11  -8  -1    0.89    0.95 
 -11  -8   1    0.57    0.62 
  11  -8  -1    0.90    0.77 
  11  -8  -1    0.69    0.52 
 -11  -8   1    0.82    0.45 
 -11   8   1    0.27    0.49 
  11   8  -1    1.45    0.68 
  11   8  -1    0.99    0.61 
 -11   8   1    0.43    0.60 
 -11   8   1    0.70    0.44 
 -11   8   1    1.17    0.72 
 -10  -8   1   12.49    0.98 
 -10  -8   1   12.97    1.29 
 -10  -8   1   10.15    1.04 
  10  -8  -1    9.95    1.04 
 -10  -8   1    9.91    1.05 
  10  -8  -1   11.28    1.07 
  10  -8  -1   10.71    1.17 
  10  -8  -1    9.18    1.26 
 -10  -8   1   11.51    1.24 
 -10  -8   1    9.70    1.06 
 -10  -8   1    7.65    0.99 
  10  -8  -1   10.04    1.06 
 -10   8   1   11.74    1.32 
  10   8  -1   12.84    1.05 
  10   8  -1    8.26    1.18 
  10   8  -1   10.96    1.13 
 -10   8   1   11.27    0.92 
 -10   8   1   12.19    1.04 
 -10   8   1   10.32    1.11 
 -10   8   1   10.11    1.03 
 -10   8   1   10.58    1.18 
  10   8  -1    9.60    1.04 
 -10   8   1    9.88    0.97 
  -9  -8   1    0.60    0.49 
  -9  -8   1   -0.34    0.54 
   9  -8  -1    0.16    0.55 
   9  -8  -1    0.05    0.64 
   9  -8  -1    0.44    0.70 
   9  -8  -1   -0.09    0.57 
  -9  -8   1   -0.80    0.64 
  -9  -8   1   -0.62    0.48 
  -9  -8   1    0.43    0.60 
   9  -8  -1    0.38    0.51 
  -9  -8   1   -0.30    0.40 
  -9  -8   1   -0.13    0.36 
   9  -8  -1   -0.08    0.46 
  -9   8   1   -0.04    0.52 
  -9   8   1   -0.13    0.33 
  -9   8   1   -0.70    0.61 
   9   8  -1   -0.59    0.65 
  -9   8   1    0.78    0.67 
   9   8  -1   -0.30    0.63 
   9   8  -1    0.12    0.50 
  -9   8   1   -0.13    0.49 
  -9   8   1   -0.27    0.51 
   9   8  -1    0.07    0.53 
  -9   8   1    0.02    0.66 
   9   8  -1   -0.13    0.57 
   8  -8  -1    6.83    0.98 
  -8  -8   1    6.66    0.76 
  -8  -8   1    5.25    0.79 
  -8  -8   1    5.21    0.79 
   8  -8  -1    4.38    0.57 
  -8  -8   1    6.07    0.84 
   8  -8  -1    6.67    0.78 
   8  -8  -1    4.51    0.60 
  -8  -8   1    5.79    0.85 
   8  -8  -1    5.98    0.84 
  -8  -8   1    6.60    0.81 
  -8  -8   1    6.12    0.81 
   8  -8  -1    5.67    0.84 
   8   8  -1    6.05    0.75 
  -8   8   1    6.87    0.80 
  -8   8   1    5.58    0.70 
  -8   8   1    5.67    0.96 
   8   8  -1    4.79    0.68 
   8   8  -1    7.65    0.84 
   8   8  -1    5.05    0.59 
   8   8  -1    5.69    0.86 
  -8   8   1    5.82    0.71 
  -8   8   1    4.94    0.66 
  -8   8   1    4.78    0.60 
  -8   8   1    4.77    0.82 
  -7  -8   1   14.27    0.88 
   7  -8  -1   14.50    0.94 
  -7  -8   1   14.53    0.86 
  -7  -8   1   12.43    0.97 
  -7  -8   1   13.66    0.87 
   7  -8  -1   13.93    0.95 
   7  -8  -1   13.35    1.01 
  -7  -8   1   13.47    0.83 
   7  -8  -1   15.46    0.89 
  -7  -8   1   13.96    0.88 
   7  -8  -1   14.26    0.98 
   7  -8  -1   12.76    0.87 
  -7  -8   1   15.13    0.94 
   7   8  -1   13.43    0.92 
  -7   8   1   15.05    0.92 
  -7   8   1   14.62    0.85 
  -7   8   1   14.64    1.01 
   7   8  -1   15.37    0.99 
  -7   8   1   13.23    0.75 
  -7   8   1   14.08    0.88 
  -7   8   1   14.11    0.98 
   7   8  -1   14.79    0.87 
  -7   8   1   12.62    0.83 
   7   8  -1   13.66    0.98 
   7   8  -1   11.97    0.89 
   6  -8  -1   28.89    1.02 
  -6  -8   1   27.61    0.98 
   6  -8  -1   26.63    1.05 
   6  -8  -1   27.76    1.00 
  -6  -8   1   28.55    1.13 
  -6  -8   1   27.45    1.00 
   6  -8  -1   27.16    1.08 
   6  -8  -1   29.40    1.13 
   6  -8  -1   26.35    1.07 
  -6  -8   1   27.42    1.05 
  -6  -8   1   28.57    1.00 
  -6  -8   1   28.43    1.03 
   6   8  -1   26.97    1.03 
   6   8  -1   27.36    1.10 
   6   8  -1   27.51    1.04 
  -6   8   1   27.52    1.14 
  -6   8   1   27.50    0.98 
  -6   8   1   27.98    1.10 
   6   8  -1   27.25    0.99 
   6   8  -1   26.57    1.10 
  -6   8   1   28.96    1.06 
   6   8  -1   27.98    1.01 
  -6   8   1   27.79    0.89 
  -6   8   1   27.66    1.06 
  -6   8   1   28.30    0.98 
   6   8  -1   28.10    1.07 
  -5  -8   1   -0.19    0.39 
   5  -8  -1   -0.01    0.42 
  -5  -8   1   -0.14    0.32 
   5  -8  -1   -0.08    0.30 
   5  -8  -1    0.24    0.37 
   5  -8  -1    0.12    0.31 
  -5  -8   1   -0.20    0.29 
  -5  -8   1   -0.02    0.37 
  -5  -8   1   -0.48    0.42 
  -5  -8   1    0.30    0.28 
   5  -8  -1    0.12    0.37 
  -5   8   1   -0.13    0.21 
  -5   8   1    0.12    0.30 
  -5   8   1    0.39    0.33 
   5   8  -1   -0.37    0.33 
   5   8  -1    0.04    0.27 
   5   8  -1    0.27    0.44 
  -5   8   1   -0.40    0.43 
  -5   8   1    0.11    0.34 
  -5   8   1   -0.06    0.37 
   5   8  -1   -0.39    0.36 
  -5   8   1   -0.03    0.33 
   5   8  -1   -0.11    0.55 
   5   8  -1   -0.04    0.31 
  -4  -8   1   12.28    0.69 
  -4  -8   1   13.45    0.66 
  -4  -8   1   13.40    0.70 
   4  -8  -1   12.55    0.69 
   4  -8  -1   13.23    0.70 
   4  -8  -1   13.27    0.67 
   4  -8  -1   12.19    0.71 
   4  -8  -1   13.03    0.78 
   4  -8  -1   13.32    0.71 
  -4  -8   1   13.46    0.79 
  -4  -8   1   12.56    0.68 
   4  -8  -1   12.82    0.65 
  -4   8   1   12.29    0.66 
   4   8  -1   13.16    0.70 
  -4   8   1   11.25    0.85 
   4   8  -1   12.56    0.70 
  -4   8   1   13.57    0.59 
   4   8  -1   12.94    0.77 
   4   8  -1   13.15    0.77 
  -4   8   1   13.54    0.70 
   4   8  -1   12.39    0.66 
   4   8  -1   12.92    0.66 
  -4   8   1   12.53    0.72 
   3  -8  -1    3.88    0.56 
   3  -8  -1    4.03    0.55 
  -3  -8   1    3.80    0.50 
  -3  -8   1    3.52    0.48 
   3  -8  -1    2.95    0.40 
   3  -8  -1    3.70    0.50 
   3  -8  -1    3.42    0.46 
   3  -8  -1    3.91    0.53 
   3  -8  -1    4.16    0.57 
  -3  -8   1    4.65    0.57 
  -3  -8   1    3.48    0.40 
  -3  -8   1    3.97    0.55 
   3   8  -1    3.58    0.47 
  -3   8   1    3.79    0.41 
  -3   8   1    3.11    0.43 
   3   8  -1    3.88    0.54 
  -3   8   1    3.03    0.39 
  -3   8   1    3.91    0.44 
   3   8  -1    3.94    0.57 
   3   8  -1    4.03    0.55 
  -3   8   1    3.70    0.59 
  -3   8   1    3.85    0.52 
   3   8  -1    3.75    0.43 
   3   8  -1    3.95    0.48 
   3   8  -1    4.28    0.57 
   2  -8  -1  163.90    3.13 
  -2  -8   1  168.68    3.06 
  -2  -8   1  174.61    3.08 
  -2  -8   1  168.33    3.16 
   2  -8  -1  165.23    3.09 
  -2  -8   1  169.75    3.15 
  -2  -8   1  165.93    3.15 
   2  -8  -1  167.94    3.19 
  -2  -8   1  166.50    3.09 
   2  -8  -1  167.03    3.08 
   2  -8  -1  167.66    3.09 
   2  -8  -1  168.04    3.15 
   2  -8  -1  167.59    3.11 
   2  -8  -1  169.50    3.17 
  -2   8   1  170.50    3.18 
  -2   8   1  168.04    3.01 
   2   8  -1  170.83    3.18 
   2   8  -1  168.98    3.14 
  -2   8   1  165.23    3.07 
   2   8  -1  167.90    3.10 
  -2   8   1  168.25    3.18 
   2   8  -1  170.32    3.16 
   2   8  -1  164.59    3.08 
  -2   8   1  169.70    3.15 
  -2   8   1  169.88    3.08 
   2   8  -1  168.07    3.08 
   2   8  -1  168.99    3.11 
   1  -8  -1  120.59    2.40 
  -1  -8   1  119.20    2.28 
   1  -8  -1  117.31    2.37 
  -1  -8   1  121.80    2.29 
  -1  -8   1  122.36    2.41 
   1  -8  -1  121.63    2.34 
   1  -8  -1  121.90    2.32 
  -1  -8   1  121.59    2.31 
   1  -8  -1  118.42    2.37 
   1  -8  -1  122.30    2.40 
  -1  -8   1  120.84    2.33 
  -1  -8   1  123.58    2.39 
  -1  -8   1  121.28    2.40 
   1  -8  -1  120.97    2.33 
  -1  -8   1  120.43    2.39 
   1  -8  -1  122.08    2.31 
  -1   8   1  122.34    2.25 
  -1   8   1  121.12    2.39 
  -1   8   1  118.03    2.38 
   1   8  -1  122.12    2.32 
   1   8  -1  119.80    2.33 
   1   8  -1  121.93    2.32 
  -1   8   1  119.12    2.38 
   1   8  -1  120.30    2.33 
   1   8  -1  121.83    2.40 
   1   8  -1  117.37    2.38 
  -1   8   1  122.58    2.32 
   1   8  -1  122.80    2.38 
  -1   8   1  120.43    2.31 
   0  -8   1   13.54    0.69 
   0  -8   1   12.06    0.75 
   0  -8  -1   13.04    0.73 
   0  -8   1   12.63    0.68 
   0  -8  -1   13.13    0.73 
   0  -8  -1   12.39    0.75 
   0  -8   1   12.80    0.63 
   0  -8   1   14.34    0.65 
   0  -8  -1   14.60    0.66 
   0  -8   1   12.81    0.75 
   0  -8  -1   13.49    0.73 
   0  -8   1   13.14    0.74 
   0  -8   1   13.92    0.64 
   0  -8  -1   12.95    0.67 
   0  -8  -1   13.10    0.65 
   0   8   1   12.83    0.75 
   0   8   1   13.84    0.72 
   0   8   1   13.03    0.67 
   0   8   1   13.79    0.60 
   0   8  -1   13.03    0.70 
   0   8  -1   14.19    0.64 
   0   8  -1   12.55    0.66 
   0   8   1   13.60    0.64 
   0   8   1   13.54    0.66 
   0   8   1   13.32    0.70 
   0   8  -1   12.65    0.67 
   0   8  -1   12.63    0.68 
   0   8  -1   14.20    0.67 
   1  -8   1   69.61    1.48 
  -1  -8  -1   68.91    1.55 
  -1  -8  -1   67.61    1.47 
   1  -8   1   66.31    1.48 
   1  -8   1   67.64    1.47 
   1  -8   1   65.75    1.54 
   1  -8   1   67.98    1.55 
  -1  -8  -1   68.56    1.55 
  -1  -8  -1   66.98    1.54 
   1  -8   1   67.11    1.55 
  -1  -8  -1   68.87    1.49 
   1  -8   1   68.05    1.50 
   1  -8   1   68.93    1.55 
  -1  -8  -1   65.61    1.50 
  -1  -8  -1   68.18    1.57 
   1   8   1   68.34    1.50 
  -1   8  -1   67.94    1.49 
   1   8   1   70.72    1.57 
  -1   8  -1   66.71    1.51 
  -1   8  -1   66.18    1.54 
   1   8   1   68.06    1.48 
   1   8   1   67.00    1.44 
   1   8   1   68.29    1.58 
  -1   8  -1   68.29    1.49 
  -1   8  -1   66.77    1.53 
   1   8   1   66.58    1.46 
   1   8   1   67.91    1.57 
  -1   8  -1   68.18    1.49 
  -2  -8  -1   37.93    1.07 
  -2  -8  -1   37.67    1.07 
  -2  -8  -1   38.16    1.05 
   2  -8   1   37.01    1.03 
   2  -8   1   35.74    1.07 
  -2  -8  -1   36.97    1.01 
   2  -8   1   37.45    1.12 
   2  -8   1   37.17    1.02 
   2  -8   1   38.21    1.06 
   2  -8   1   38.52    1.08 
   2  -8   1   38.06    1.04 
  -2  -8  -1   38.51    1.04 
  -2  -8  -1   37.82    1.07 
   2  -8   1   38.64    1.11 
  -2   8  -1   37.68    1.04 
  -2   8  -1   37.38    1.04 
   2   8   1   37.69    1.03 
  -2   8  -1   38.23    1.09 
   2   8   1   36.85    0.99 
  -2   8  -1   36.70    1.06 
   2   8   1   39.32    1.14 
  -2   8  -1   36.07    1.02 
  -2   8  -1   36.27    1.02 
   2   8   1   37.56    1.01 
   2   8   1   37.50    1.05 
   2   8   1   38.55    1.11 
   2   8   1   39.04    1.13 
  -2   8  -1   36.90    1.13 
   3  -8   1    1.83    0.31 
   3  -8   1    2.68    0.42 
   3  -8   1    2.10    0.33 
   3  -8   1    2.83    0.70 
  -3  -8  -1    1.52    0.40 
  -3  -8  -1    2.06    0.32 
   3  -8   1    2.59    0.47 
  -3  -8  -1    1.93    0.41 
   3  -8   1    2.51    0.41 
  -3   8  -1    1.75    0.29 
  -3   8  -1    2.43    0.41 
  -3   8  -1    0.95    0.61 
   3   8   1    1.86    0.31 
   3   8   1    2.67    0.46 
   3   8   1    1.90    0.34 
   3   8   1    2.20    0.35 
  -3   8  -1    2.31    0.38 
   3   8   1    2.18    0.46 
   3   8   1    1.97    0.41 
  -3   8  -1    2.60    0.48 
  -3   8  -1    1.81    0.33 
  -3   8  -1    1.73    0.32 
   3   8   1    1.78    0.29 
  -4  -8  -1    0.63    0.28 
   4  -8   1    0.58    0.29 
   4  -8   1    0.39    0.33 
   4  -8   1    0.92    0.32 
  -4  -8  -1    0.54    0.36 
   4  -8   1    0.61    0.34 
   4  -8   1    1.16    0.40 
  -4  -8  -1    0.62    0.44 
  -4  -8  -1    0.84    0.40 
  -4  -8  -1    0.67    0.30 
  -4  -8  -1    0.33    0.35 
   4  -8   1    0.25    0.39 
   4   8   1    0.48    0.36 
  -4   8  -1    0.45    0.41 
  -4   8  -1    0.02    0.29 
   4   8   1    0.60    0.37 
  -4   8  -1    0.27    0.32 
  -4   8  -1    0.60    0.29 
  -4   8  -1    0.79    0.34 
   4   8   1   -0.51    0.34 
   4   8   1    0.43    0.43 
   4   8   1    0.06    0.40 
  -4   8  -1    0.29    0.27 
   4   8   1    0.61    0.31 
   4   8   1    0.46    0.30 
   5  -8   1   99.31    2.13 
   5  -8   1  100.98    2.24 
  -5  -8  -1   99.73    2.14 
  -5  -8  -1  102.06    2.12 
   5  -8   1   98.20    2.20 
  -5  -8  -1   99.47    2.23 
   5  -8   1  102.67    2.14 
  -5  -8  -1  102.38    2.23 
   5  -8   1   99.82    2.11 
  -5  -8  -1  103.99    2.12 
  -5  -8  -1  100.44    2.14 
   5  -8   1   95.74    2.18 
   5   8   1  103.36    2.23 
  -5   8  -1   95.89    2.17 
  -5   8  -1  100.09    2.13 
  -5   8  -1   99.33    2.22 
   5   8   1  101.20    2.11 
   5   8   1  101.91    2.24 
   5   8   1  100.17    2.23 
  -5   8  -1   99.97    2.12 
  -5   8  -1   96.40    2.19 
  -5   8  -1  100.52    2.12 
   5   8   1  100.06    2.11 
  -5   8  -1  101.16    2.17 
   5   8   1  101.74    2.14 
   6  -8   1    7.43    0.74 
  -6  -8  -1    7.98    0.88 
   6  -8   1    9.14    0.74 
   6  -8   1    8.20    0.75 
  -6  -8  -1    7.51    0.72 
   6  -8   1    7.39    0.84 
  -6  -8  -1    7.76    0.74 
  -6  -8  -1    9.58    0.87 
   6  -8   1    8.43    0.88 
  -6  -8  -1    7.76    0.76 
  -6  -8  -1    8.44    0.87 
  -6  -8  -1    8.90    0.79 
   6  -8   1    7.84    0.86 
  -6   8  -1    7.59    0.75 
  -6   8  -1    9.00    0.75 
  -6   8  -1    7.68    0.80 
   6   8   1    7.54    0.76 
   6   8   1    8.22    0.87 
   6   8   1    9.37    0.78 
   6   8   1    7.70    0.72 
  -6   8  -1    8.29    0.89 
  -6   8  -1    7.88    0.73 
   6   8   1    8.57    0.75 
  -6   8  -1    6.94    0.78 
  -6   8  -1    9.59    0.77 
   6   8   1    8.15    0.85 
   7  -8   1    0.46    0.47 
  -7  -8  -1    0.81    0.60 
  -7  -8  -1    0.62    0.46 
   7  -8   1    0.56    0.36 
  -7  -8  -1    0.51    0.52 
  -7  -8  -1    0.14    0.41 
   7  -8   1    0.01    0.40 
  -7  -8  -1    0.42    0.38 
  -7  -8  -1    0.52    0.47 
   7  -8   1    0.92    0.55 
  -7  -8  -1    0.55    0.40 
   7  -8   1   -0.17    0.55 
   7  -8   1    0.32    0.45 
   7   8   1    0.53    0.55 
   7   8   1    0.83    0.46 
  -7   8  -1    0.33    0.40 
  -7   8  -1   -0.11    0.44 
   7   8   1    0.94    0.48 
  -7   8  -1    0.14    0.35 
   7   8   1    0.84    0.37 
  -7   8  -1    0.14    0.48 
   7   8   1    0.32    0.42 
   7   8   1    1.11    0.58 
  -7   8  -1   -0.16    0.49 
  -7   8  -1    0.41    0.41 
  -7   8  -1    0.85    0.58 
  -8  -8  -1   12.39    1.03 
  -8  -8  -1   14.98    1.14 
   8  -8   1   12.12    1.00 
  -8  -8  -1   10.85    1.41 
   8  -8   1   13.31    1.12 
   8  -8   1   12.30    1.15 
   8  -8   1   10.30    0.97 
  -8  -8  -1   11.44    0.89 
  -8  -8  -1   10.22    1.66 
   8  -8   1   12.56    0.91 
  -8  -8  -1   14.02    1.02 
  -8  -8  -1   12.07    0.96 
   8  -8   1   13.18    0.94 
   8   8   1   11.68    1.01 
  -8   8  -1   11.84    1.02 
   8   8   1   13.27    1.12 
   8   8   1   12.59    1.10 
  -8   8  -1   11.22    0.97 
  -8   8  -1   11.22    0.93 
  -8   8  -1   13.06    1.09 
  -8   8  -1   12.79    1.01 
   8   8   1   11.48    1.08 
   8   8   1   12.37    0.93 
  -8   8  -1   12.45    1.06 
   9  -8   1    1.41    0.59 
  -9  -8  -1    1.88    0.75 
   9  -8   1    0.50    0.45 
   9  -8   1    1.51    0.47 
  -9  -8  -1    1.34    0.57 
  -9  -8  -1    1.83    0.75 
   9  -8   1    1.99    0.66 
  -9  -8  -1    1.15    0.48 
   9  -8   1    2.41    0.60 
   9  -8   1    2.10    0.63 
   9  -8   1    0.78    0.70 
  -9  -8  -1    1.44    0.52 
  -9  -8  -1    1.11    0.60 
  -9   8  -1    0.78    0.66 
   9   8   1    1.09    0.42 
  -9   8  -1    1.40    0.57 
   9   8   1    2.75    0.75 
   9   8   1    1.03    0.55 
   9   8   1    0.32    0.55 
   9   8   1    0.95    0.66 
  -9   8  -1    1.14    0.66 
  -9   8  -1    1.37    0.60 
  -9   8  -1    1.16    0.49 
  -9   8  -1    1.04    0.47 
  -9   8  -1    1.01    0.52 
   9   8   1    1.07    0.73 
  10  -8   1    1.70    0.62 
  10  -8   1    0.01    0.65 
 -10  -8  -1    0.66    0.54 
 -10  -8  -1    1.62    0.51 
  10  -8   1    0.87    0.99 
 -10  -8  -1    1.00    0.84 
 -10  -8  -1    1.32    0.62 
  10  -8   1    0.36    0.46 
 -10  -8  -1    0.78    0.71 
  10  -8   1    1.14    0.51 
  10   8   1    0.42    0.47 
  10   8   1    0.87    0.67 
  10   8   1    1.32    0.62 
 -10   8  -1    0.55    0.50 
 -10   8  -1    2.10    0.71 
 -10   8  -1    1.74    0.65 
 -11  -8  -1   -0.39    0.53 
 -11  -8  -1    0.12    0.77 
  11  -8   1    1.36    0.86 
  11  -8   1   -0.62    0.61 
 -11  -8  -1   -0.78    0.52 
  11  -8   1   -0.25    0.49 
 -11  -8  -1   -0.61    0.66 
 -11   8  -1   -0.82    0.51 
 -11   8  -1   -0.19    0.52 
 -11   8  -1   -0.13    0.84 
  11   8   1   -0.38    0.65 
  11   8   1    0.27    0.53 
 -11   8  -1    1.43    0.69 
  11   8   1   -0.29    0.73 
  12  -8   1    0.09    0.57 
 -12  -8  -1   -0.27    0.58 
 -12  -8  -1   -0.16    0.64 
 -12  -8  -1    0.19    0.75 
  12  -8   1    0.49    0.72 
 -12  -8  -1    0.19    0.93 
  12  -8   1   -0.79    0.94 
 -12   8  -1    1.29    0.74 
 -12   8  -1   -0.59    0.94 
  12   8   1   -0.15    0.72 
 -12   8  -1    1.69    0.63 
 -12   8  -1   -0.72    0.57 
  12   8   1    1.52    0.96 
 -13  -8  -1    0.19    0.67 
 -13  -8  -1    0.74    1.00 
  13  -8   1   -0.69    0.85 
 -13  -8  -1    0.47    0.89 
  13  -8   1    0.13    1.03 
 -13   8  -1    1.47    1.08 
 -13   8  -1   -0.25    0.86 
 -13   8  -1    0.16    0.59 
 -13   8  -1    0.21    0.71 
  13   8   1    0.92    1.01 
  13   8   1    1.39    0.81 
 -13  -9   1    2.20    1.01 
  13  -9  -1   -1.23    0.97 
 -13  -9   1   -1.08    0.72 
  13  -9  -1   -0.73    0.70 
 -13  -9   1    0.21    0.58 
  13  -9  -1   -0.19    0.87 
  13   9  -1   -0.51    0.98 
 -13   9   1   -1.60    1.03 
 -13   9   1    2.04    0.79 
 -13   9   1   -0.78    0.59 
  13   9  -1    0.89    0.88 
 -12  -9   1    0.19    0.69 
  12  -9  -1   -0.79    0.72 
 -12  -9   1   -0.49    0.48 
  12  -9  -1   -0.35    0.60 
 -12  -9   1    0.73    0.97 
  12  -9  -1    0.55    0.89 
  12   9  -1    0.91    0.74 
 -12   9   1   -0.52    0.46 
 -12   9   1    0.07    0.56 
 -12   9   1   -0.08    0.65 
 -12   9   1   -0.94    0.84 
  12   9  -1    0.29    0.92 
 -11  -9   1    5.86    1.01 
  11  -9  -1    3.84    0.90 
 -11  -9   1    6.03    0.81 
 -11  -9   1    6.10    0.98 
  11  -9  -1    4.92    0.70 
  11  -9  -1    5.91    0.87 
 -11  -9   1    8.57    1.14 
  11   9  -1    5.96    0.96 
 -11   9   1    6.50    1.02 
 -11   9   1    6.42    1.06 
 -11   9   1    6.82    0.79 
 -11   9   1    5.61    0.91 
  11   9  -1    5.93    0.80 
 -10  -9   1   -0.06    0.48 
  10  -9  -1   -0.63    0.66 
  10  -9  -1   -0.06    0.71 
 -10  -9   1    1.42    0.76 
  10  -9  -1   -0.86    0.81 
  10  -9  -1    0.41    0.49 
  10  -9  -1    0.23    0.60 
 -10  -9   1    1.26    0.59 
 -10  -9   1    0.15    0.41 
  10  -9  -1   -0.34    0.52 
  10   9  -1    0.65    0.80 
 -10   9   1    2.01    0.60 
 -10   9   1    0.46    0.48 
  10   9  -1    0.56    0.66 
 -10   9   1   -0.02    0.38 
 -10   9   1    0.12    0.63 
  10   9  -1    1.16    0.60 
 -10   9   1    0.59    0.77 
  -9  -9   1   -0.25    0.50 
  -9  -9   1    0.27    0.43 
   9  -9  -1    0.01    0.65 
  -9  -9   1   -0.26    0.44 
   9  -9  -1    0.01    0.72 
   9  -9  -1    0.06    0.54 
   9  -9  -1    0.13    0.58 
  -9  -9   1   -0.12    0.38 
   9  -9  -1   -0.42    0.52 
  -9  -9   1   -0.65    0.56 
   9  -9  -1   -0.36    0.55 
  -9  -9   1   -0.47    0.65 
  -9   9   1   -0.18    0.34 
  -9   9   1   -0.51    0.69 
   9   9  -1    0.86    0.72 
  -9   9   1   -0.18    0.41 
   9   9  -1   -0.46    0.56 
  -9   9   1    0.84    0.53 
   9   9  -1   -0.36    0.64 
  -9   9   1   -0.44    0.50 
   9   9  -1   -0.78    0.50 
  -9   9   1    0.52    0.63 
   9   9  -1    0.32    0.49 
  -9   9   1   -0.79    0.49 
  -8  -9   1   16.63    1.08 
   8  -9  -1   15.73    1.13 
   8  -9  -1   13.20    1.15 
   8  -9  -1   12.22    1.16 
  -8  -9   1   15.85    1.00 
  -8  -9   1   17.02    1.01 
   8  -9  -1   16.67    1.76 
  -8  -9   1   15.04    1.17 
  -8  -9   1   16.26    1.00 
   8  -9  -1   14.91    1.03 
   8  -9  -1   17.08    1.11 
  -8  -9   1   16.56    1.18 
  -8  -9   1   15.98    0.99 
   8   9  -1   16.87    1.08 
  -8   9   1   15.39    0.98 
   8   9  -1   15.94    1.16 
  -8   9   1   15.00    1.06 
  -8   9   1   17.11    1.18 
  -8   9   1   13.51    0.96 
  -8   9   1   16.95    1.19 
  -8   9   1   14.94    0.84 
   8   9  -1   16.78    1.05 
   8   9  -1   15.61    1.10 
   8   9  -1   16.28    1.05 
   8   9  -1   14.55    1.06 
  -8   9   1   17.99    1.01 
   7  -9  -1    7.18    0.83 
   7  -9  -1    7.33    0.96 
  -7  -9   1    7.62    0.96 
   7  -9  -1    7.68    0.90 
  -7  -9   1    8.18    0.81 
  -7  -9   1    7.58    0.87 
   7  -9  -1    7.19    0.82 
  -7  -9   1    8.74    0.81 
   7  -9  -1    7.52    0.91 
  -7  -9   1    7.41    0.80 
   7  -9  -1    8.11    0.85 
  -7  -9   1    7.50    0.82 
  -7  -9   1    6.91    0.83 
   7   9  -1    7.06    0.93 
  -7   9   1    8.41    0.96 
   7   9  -1    8.76    0.87 
  -7   9   1    7.17    0.78 
   7   9  -1    7.31    0.89 
  -7   9   1    8.28    0.80 
   7   9  -1    7.89    0.82 
  -7   9   1    7.58    0.88 
  -7   9   1    7.14    0.93 
   7   9  -1    7.80    0.94 
  -7   9   1    8.15    0.81 
   7   9  -1    6.87    0.85 
   7   9  -1    8.30    0.86 
  -7   9   1    8.89    0.70 
   6  -9  -1   28.38    1.14 
  -6  -9   1   27.76    1.19 
   6  -9  -1   27.57    1.12 
  -6  -9   1   28.60    1.04 
   6  -9  -1   27.97    1.10 
  -6  -9   1   27.90    1.04 
   6  -9  -1   26.24    1.05 
  -6  -9   1   28.07    1.20 
   6  -9  -1   25.92    1.11 
   6  -9  -1   28.24    1.08 
  -6  -9   1   27.36    1.02 
  -6  -9   1   28.54    1.08 
  -6   9   1   28.28    1.20 
  -6   9   1   28.14    1.03 
   6   9  -1   28.61    1.11 
  -6   9   1   27.42    1.03 
  -6   9   1   27.52    1.15 
  -6   9   1   28.05    1.20 
   6   9  -1   27.81    1.06 
   6   9  -1   27.07    1.11 
  -6   9   1   27.32    0.92 
   6   9  -1   27.42    1.10 
   6   9  -1   27.43    1.11 
   6   9  -1   27.79    1.06 
   6   9  -1   26.22    1.08 
  -6   9   1   27.72    1.05 
  -5  -9   1    0.16    0.44 
  -5  -9   1    0.58    0.49 
   5  -9  -1    0.55    0.34 
   5  -9  -1    0.95    0.38 
  -5  -9   1    1.34    0.43 
  -5  -9   1    1.55    0.41 
   5  -9  -1    0.83    0.44 
  -5  -9   1    0.63    0.31 
   5  -9  -1    1.16    0.41 
   5  -9  -1    0.86    0.41 
  -5  -9   1    0.59    0.32 
  -5   9   1    1.16    0.38 
   5   9  -1    1.17    0.45 
  -5   9   1    1.32    0.38 
  -5   9   1    1.80    0.49 
  -5   9   1    0.90    0.37 
   5   9  -1    1.26    0.33 
  -5   9   1    0.35    0.35 
  -5   9   1    0.93    0.46 
   5   9  -1    0.95    0.36 
   5   9  -1    0.87    0.41 
  -5   9   1    0.71    0.26 
   5   9  -1    1.23    0.42 
   5   9  -1    0.44    0.48 
   5   9  -1    0.56    0.34 
  -4  -9   1    0.43    0.40 
  -4  -9   1    0.17    0.26 
  -4  -9   1    0.63    0.46 
   4  -9  -1    0.79    0.38 
   4  -9  -1    0.69    0.31 
   4  -9  -1    0.50    0.26 
  -4  -9   1    0.40    0.31 
   4  -9  -1    0.47    0.31 
  -4  -9   1    1.12    0.39 
   4  -9  -1    0.68    0.45 
   4  -9  -1    1.32    0.40 
  -4  -9   1    0.59    0.38 
   4  -9  -1    0.23    0.49 
   4   9  -1    0.37    0.36 
   4   9  -1    0.28    0.28 
  -4   9   1    0.89    0.37 
  -4   9   1    0.47    0.22 
   4   9  -1    0.09    0.49 
   4   9  -1    0.14    0.30 
   4   9  -1   -0.26    0.36 
   4   9  -1    0.64    0.29 
  -4   9   1    0.81    0.36 
   4   9  -1    1.02    0.46 
  -4   9   1    0.83    0.46 
  -4   9   1    0.74    0.42 
  -4   9   1    0.09    0.34 
  -3  -9   1   40.87    1.18 
   3  -9  -1   42.57    1.17 
   3  -9  -1   42.14    1.23 
  -3  -9   1   41.02    1.10 
  -3  -9   1   42.52    1.12 
   3  -9  -1   41.26    1.23 
   3  -9  -1   41.71    1.13 
   3  -9  -1   42.76    1.14 
   3  -9  -1   42.01    1.23 
  -3  -9   1   40.71    1.23 
   3  -9  -1   40.44    1.14 
   3  -9  -1   41.82    1.20 
  -3  -9   1   39.10    1.20 
   3   9  -1   40.72    1.14 
  -3   9   1   42.06    1.12 
   3   9  -1   40.04    1.17 
   3   9  -1   41.83    1.11 
  -3   9   1   40.88    1.19 
  -3   9   1   40.83    1.21 
  -3   9   1   40.22    1.11 
   3   9  -1   41.93    1.17 
   3   9  -1   42.72    1.24 
  -3   9   1   42.09    1.03 
  -3   9   1   42.64    1.25 
   3   9  -1   40.21    1.17 
   3   9  -1   40.91    1.12 
   2  -9  -1    1.06    0.32 
   2  -9  -1    0.84    0.33 
   2  -9  -1    0.72    0.36 
  -2  -9   1    1.09    0.40 
  -2  -9   1    0.26    0.24 
  -2  -9   1    0.62    0.39 
   2  -9  -1    0.57    0.36 
   2  -9  -1    0.69    0.37 
  -2  -9   1    0.56    0.25 
   2  -9  -1    0.53    0.25 
  -2  -9   1    0.60    0.36 
   2  -9  -1    0.50    0.32 
   2  -9  -1    0.53    0.42 
  -2   9   1    0.51    0.33 
   2   9  -1    0.55    0.27 
  -2   9   1    0.70    0.34 
   2   9  -1    0.79    0.37 
   2   9  -1    0.67    0.36 
   2   9  -1    0.69    0.37 
   2   9  -1    0.85    0.28 
   2   9  -1    0.50    0.39 
  -2   9   1    1.02    0.43 
  -2   9   1    0.32    0.39 
  -2   9   1    0.97    0.23 
   2   9  -1    0.42    0.31 
  -2   9   1    0.21    0.76 
   1  -9  -1  102.13    2.06 
  -1  -9   1  104.60    2.13 
  -1  -9   1   98.55    2.06 
  -1  -9   1   99.11    2.06 
   1  -9  -1  108.09    2.49 
   1  -9  -1  102.97    2.13 
   1  -9  -1   99.85    2.11 
   1  -9  -1  100.24    2.06 
  -1  -9   1  104.34    2.13 
   1  -9  -1  101.84    2.14 
   1  -9  -1   99.51    2.10 
  -1  -9   1  101.39    2.01 
   1  -9  -1   97.51    2.08 
  -1  -9   1  101.61    2.01 
  -1  -9   1   99.24    2.11 
  -1  -9   1  101.56    2.13 
   1   9  -1  100.90    2.13 
   1   9  -1  100.60    2.12 
   1   9  -1  100.84    2.05 
  -1   9   1  102.32    2.15 
  -1   9   1   98.96    2.02 
  -1   9   1  102.17    1.97 
   1   9  -1  100.44    2.04 
  -1   9   1  102.54    2.05 
  -1   9   1  101.74    2.13 
   1   9  -1  103.06    2.07 
   0  -9  -1   32.09    1.11 
   0  -9  -1   34.39    0.99 
   0  -9   1   31.68    0.98 
   0  -9  -1   33.35    1.01 
   0  -9  -1   33.87    1.01 
   0  -9  -1   34.21    1.01 
   0  -9   1   33.11    1.03 
   0  -9   1   33.94    0.96 
   0  -9   1   33.60    1.04 
   0  -9   1   33.56    1.04 
   0  -9   1   34.15    0.96 
   0  -9  -1   34.15    1.05 
   0  -9   1   34.06    0.95 
   0  -9  -1   33.77    1.07 
   0  -9  -1   34.12    1.03 
   0  -9   1   33.55    1.04 
   0   9  -1   33.72    1.05 
   0   9   1   34.62    1.06 
   0   9   1   32.97    1.05 
   0   9   1   33.93    0.92 
   0   9  -1   34.06    0.99 
   0   9   1   32.40    0.96 
   0   9   1   33.44    1.08 
   0   9   1   34.79    0.98 
   0   9  -1   29.84    1.11 
   0   9  -1   33.42    1.19 
   0   9  -1   34.58    0.97 
   0   9  -1   33.71    1.02 
   0   9   1   32.46    1.14 
  -1  -9  -1   16.95    0.74 
   1  -9   1   16.81    0.72 
   1  -9   1   17.51    0.78 
   1  -9   1   16.54    0.77 
  -1  -9  -1   16.70    0.80 
  -1  -9  -1   16.30    0.72 
  -1  -9  -1   16.90    0.81 
   1  -9   1   17.88    0.75 
  -1  -9  -1   16.40    0.75 
   1  -9   1   16.50    0.74 
   1  -9   1   16.59    0.72 
  -1  -9  -1   16.75    0.77 
   1  -9   1   15.13    1.07 
   1  -9   1   16.59    0.78 
   1   9   1   16.36    0.81 
  -1   9  -1   16.08    0.74 
   1   9   1   17.12    0.70 
   1   9   1   17.46    0.68 
   1   9   1   16.04    0.90 
   1   9   1   16.38    0.74 
  -1   9  -1   16.30    0.72 
  -1   9  -1   16.39    0.86 
  -1   9  -1   16.49    0.83 
  -1   9  -1   17.07    0.72 
   1   9   1   16.62    0.83 
   1   9   1   16.09    0.81 
   2  -9   1    2.93    0.37 
   2  -9   1    2.77    0.62 
   2  -9   1    3.51    0.53 
   2  -9   1    3.80    0.56 
   2  -9   1    3.90    0.61 
  -2  -9  -1    2.89    0.41 
   2  -9   1    2.96    0.50 
  -2  -9  -1    2.96    0.38 
   2  -9   1    2.55    0.38 
  -2  -9  -1    3.22    0.48 
  -2  -9  -1    3.74    0.42 
   2  -9   1    3.57    0.54 
  -2  -9  -1    3.77    0.49 
  -2   9  -1    2.37    0.38 
   2   9   1    3.34    0.51 
   2   9   1    3.00    0.49 
   2   9   1    2.80    0.37 
  -2   9  -1    3.12    0.44 
   2   9   1    2.72    0.43 
   2   9   1    3.89    0.62 
  -2   9  -1    2.95    0.49 
  -2   9  -1    4.16    0.55 
  -2   9  -1    3.86    0.44 
   3  -9   1    3.80    0.57 
   3  -9   1    4.27    0.55 
   3  -9   1    4.03    0.58 
   3  -9   1    4.17    0.59 
   3  -9   1    4.59    0.55 
   3  -9   1    3.96    0.61 
  -3  -9  -1    4.05    0.58 
  -3  -9  -1    3.51    0.55 
   3  -9   1    4.14    0.60 
  -3  -9  -1    3.96    0.59 
  -3  -9  -1    3.56    0.44 
  -3  -9  -1    4.19    0.61 
  -3   9  -1    3.78    0.62 
   3   9   1    3.55    0.58 
   3   9   1    3.94    0.53 
  -3   9  -1    3.04    0.72 
  -3   9  -1    4.44    0.58 
  -3   9  -1    2.69    0.39 
  -3   9  -1    4.39    0.55 
   3   9   1    4.46    0.56 
   3   9   1    4.02    0.56 
  -3   9  -1    4.83    0.58 
   3   9   1    3.98    0.51 
   3   9   1    3.26    0.41 
  -3   9  -1    4.03    0.61 
  -4  -9  -1    6.88    0.66 
  -4  -9  -1    7.26    0.66 
   4  -9   1    5.67    0.76 
   4  -9   1    7.10    0.65 
  -4  -9  -1    6.29    0.76 
  -4  -9  -1    6.50    0.68 
  -4  -9  -1    8.49    0.70 
   4  -9   1    7.58    0.74 
   4  -9   1    7.04    0.76 
  -4  -9  -1    7.46    0.69 
   4  -9   1    7.01    0.67 
   4  -9   1    7.47    0.68 
  -4   9  -1    7.09    0.65 
   4   9   1    5.97    0.74 
   4   9   1    6.21    0.66 
   4   9   1    6.34    0.65 
   4   9   1    7.52    0.65 
  -4   9  -1    7.66    0.73 
  -4   9  -1    6.19    0.64 
  -4   9  -1    6.20    0.65 
   4   9   1    7.03    0.65 
   4   9   1    6.77    0.75 
  -4   9  -1    7.29    0.78 
   4   9   1    5.68    0.68 
  -4   9  -1    6.78    0.75 
  -4   9  -1    7.85    0.75 
   5  -9   1    1.20    0.40 
   5  -9   1    2.59    0.47 
  -5  -9  -1    1.68    0.49 
   5  -9   1    1.79    0.56 
  -5  -9  -1    1.73    0.39 
  -5  -9  -1    1.67    0.54 
  -5  -9  -1    1.41    0.50 
  -5  -9  -1    1.55    0.44 
   5  -9   1    1.94    0.38 
  -5  -9  -1    1.30    0.34 
   5  -9   1    1.44    0.42 
   5  -9   1    1.35    0.49 
   5   9   1    1.91    0.43 
   5   9   1    1.43    0.39 
   5   9   1    2.15    0.56 
  -5   9  -1    1.66    0.41 
  -5   9  -1    1.70    0.48 
  -5   9  -1    1.97    0.35 
  -5   9  -1    1.66    0.41 
   5   9   1    1.47    0.39 
   5   9   1    1.12    0.46 
  -5   9  -1    1.09    0.56 
   5   9   1    1.39    0.36 
   5   9   1    1.57    0.48 
  -5   9  -1    1.43    0.43 
  -5   9  -1    1.36    0.39 
  -6  -9  -1    9.31    0.95 
   6  -9   1   10.89    0.85 
   6  -9   1   11.48    0.83 
  -6  -9  -1   12.80    1.01 
   6  -9   1   11.26    0.99 
   6  -9   1   11.34    0.93 
  -6  -9  -1   11.72    0.83 
  -6  -9  -1   13.09    0.89 
   6  -9   1   10.95    0.84 
  -6  -9  -1   10.92    0.76 
   6  -9   1   12.41    0.89 
  -6  -9  -1   12.06    0.86 
  -6   9  -1    9.93    0.83 
  -6   9  -1   10.25    0.80 
   6   9   1   12.76    0.83 
  -6   9  -1   11.11    0.88 
   6   9   1   12.12    0.96 
   6   9   1    9.37    0.93 
  -6   9  -1   11.25    0.93 
   6   9   1   10.76    0.89 
  -6   9  -1   10.89    0.84 
   6   9   1   11.45    0.82 
   6   9   1   12.18    0.97 
  -6   9  -1   12.42    0.84 
  -6   9  -1   10.27    0.86 
   7  -9   1   42.42    1.48 
  -7  -9  -1   42.41    1.39 
  -7  -9  -1   46.17    1.58 
  -7  -9  -1   44.55    1.41 
   7  -9   1   46.06    1.43 
  -7  -9  -1   41.92    1.45 
   7  -9   1   42.57    1.53 
  -7  -9  -1   43.48    1.52 
  -7  -9  -1   44.02    1.42 
   7  -9   1   43.82    1.58 
   7  -9   1   43.75    1.42 
  -7  -9  -1   41.77    1.39 
   7  -9   1   44.66    1.42 
  -7   9  -1   44.29    1.47 
   7   9   1   46.78    1.40 
   7   9   1   45.41    1.55 
  -7   9  -1   43.22    1.54 
  -7   9  -1   44.55    1.39 
  -7   9  -1   45.65    1.40 
  -7   9  -1   45.81    1.57 
  -7   9  -1   42.57    1.46 
   7   9   1   42.55    1.53 
  -7   9  -1   43.13    1.40 
   7   9   1   44.76    1.44 
   7   9   1   43.50    1.37 
   7   9   1   42.25    1.46 
   8  -9   1    4.59    0.68 
  -8  -9  -1    3.30    0.55 
   8  -9   1    2.63    0.47 
  -8  -9  -1    4.25    0.62 
  -8  -9  -1    4.24    0.57 
  -8  -9  -1    4.27    1.24 
  -8  -9  -1    2.45    0.49 
   8  -9   1    4.43    0.79 
   8  -9   1    2.18    0.57 
  -8  -9  -1    4.15    0.62 
  -8  -9  -1    4.17    0.79 
   8  -9   1    3.24    0.60 
   8  -9   1    3.38    0.50 
  -8   9  -1    3.73    0.65 
  -8   9  -1    3.74    0.50 
   8   9   1    4.48    0.70 
   8   9   1    3.39    0.75 
   8   9   1    5.72    0.84 
  -8   9  -1    3.57    1.03 
  -8   9  -1    4.37    0.76 
   8   9   1    2.90    0.57 
  -8   9  -1    4.27    0.62 
   8   9   1    4.41    0.78 
   8   9   1    3.06    0.49 
  -8   9  -1    2.93    0.54 
  -8   9  -1    2.94    0.55 
   9  -9   1   -0.48    1.01 
   9  -9   1   -0.12    0.43 
   9  -9   1   -0.24    0.78 
  -9  -9  -1   -0.79    0.73 
  -9  -9  -1    0.84    0.62 
   9  -9   1   -0.83    0.54 
  -9  -9  -1    0.34    0.70 
   9  -9   1    0.43    0.59 
   9  -9   1    0.46    0.64 
  -9  -9  -1   -0.17    0.46 
  -9  -9  -1    0.09    0.45 
  -9  -9  -1    1.70    0.80 
   9  -9   1   -0.58    0.44 
   9   9   1   -0.16    0.65 
   9   9   1    0.27    0.70 
   9   9   1   -0.02    0.44 
  -9   9  -1   -0.47    0.53 
  -9   9  -1    0.49    0.64 
  -9   9  -1    1.02    0.77 
   9   9   1    0.13    0.74 
  -9   9  -1    0.74    0.57 
  -9   9  -1    0.28    0.42 
   9   9   1    0.65    0.76 
  -9   9  -1   -0.49    0.73 
  -9   9  -1   -0.54    0.45 
   9   9   1    0.80    0.56 
 -10  -9  -1    2.71    0.59 
  10  -9   1    2.11    0.56 
 -10  -9  -1    2.81    0.61 
  10  -9   1    2.31    0.56 
  10  -9   1    3.94    0.84 
 -10  -9  -1    4.24    0.82 
 -10  -9  -1    2.56    0.72 
  10  -9   1    2.14    0.69 
  10   9   1    3.49    0.78 
 -10   9  -1    3.38    0.72 
 -10   9  -1    3.01    0.88 
 -10   9  -1    3.53    0.62 
 -10   9  -1    3.99    0.73 
  10   9   1    2.90    0.63 
 -10   9  -1    3.67    0.57 
  10   9   1    2.02    0.54 
  11  -9   1    1.49    0.58 
 -11  -9  -1    1.47    0.96 
 -11  -9  -1    1.30    0.63 
  11  -9   1    3.66    0.76 
  11  -9   1    1.62    0.83 
 -11  -9  -1    2.01    0.72 
 -11   9  -1    1.66    0.82 
  11   9   1    2.38    0.87 
  11   9   1    1.85    0.60 
 -11   9  -1    2.04    0.70 
 -11   9  -1    1.93    0.58 
 -11   9  -1    2.12    0.57 
  11   9   1    3.08    0.75 
 -12  -9  -1    0.24    0.75 
  12  -9   1    0.89    0.78 
  12  -9   1   -0.42    0.94 
  12  -9   1   -1.29    0.59 
 -12  -9  -1   -0.59    0.62 
 -12  -9  -1   -0.31    0.63 
 -12  -9  -1    1.30    0.89 
 -12   9  -1    0.30    0.58 
 -12   9  -1   -0.71    0.97 
 -12   9  -1   -0.22    0.71 
 -12   9  -1   -1.03    0.60 
  12   9   1   -0.29    0.70 
  12   9   1   -0.98    0.85 
  13 -10  -1   -0.20    0.72 
  13 -10  -1    1.70    1.33 
 -13 -10   1    0.25    0.88 
 -13 -10   1    1.19    1.14 
 -13  10   1    0.60    1.08 
 -13  10   1    1.06    0.67 
  13  10  -1    0.51    1.08 
 -13  10   1    1.80    0.89 
 -12 -10   1    0.02    0.77 
 -12 -10   1    0.44    0.65 
  12 -10  -1   -0.79    0.65 
 -12 -10   1    0.16    0.98 
  12 -10  -1    1.77    0.80 
  12 -10  -1    1.72    1.00 
 -12  10   1    0.92    0.76 
  12  10  -1   -0.59    0.76 
 -12  10   1    0.58    0.60 
 -12  10   1    0.15    0.96 
 -12  10   1    0.78    0.50 
  12  10  -1    0.88    0.83 
  11 -10  -1    0.17    0.82 
 -11 -10   1   -0.35    0.47 
 -11 -10   1   -0.87    0.66 
 -11 -10   1    0.76    0.90 
  11 -10  -1    0.93    0.66 
  11 -10  -1   -0.05    0.56 
 -11 -10   1    0.09    0.57 
  11  10  -1    1.26    0.79 
 -11  10   1   -0.70    0.50 
  11  10  -1   -0.10    0.63 
 -11  10   1    0.40    0.42 
 -11  10   1    1.70    0.84 
 -11  10   1    0.47    0.64 
 -10 -10   1    8.36    1.06 
 -10 -10   1    6.64    0.97 
  10 -10  -1    9.93    1.27 
  10 -10  -1    4.00    0.99 
 -10 -10   1    6.58    0.99 
  10 -10  -1    5.06    0.74 
  10 -10  -1    5.60    0.70 
 -10 -10   1    7.27    1.03 
 -10  10   1    8.01    1.06 
 -10  10   1    6.49    0.85 
  10  10  -1    5.96    0.79 
 -10  10   1    4.84    0.82 
 -10  10   1    7.22    0.90 
 -10  10   1    7.59    1.05 
  10  10  -1    6.10    0.95 
  10  10  -1    7.29    1.15 
  -9 -10   1    0.06    0.57 
  -9 -10   1    0.69    0.43 
  -9 -10   1    0.42    0.73 
   9 -10  -1   -0.32    0.56 
  -9 -10   1   -0.29    0.80 
  -9 -10   1   -0.60    0.67 
  -9 -10   1    0.56    0.48 
  -9 -10   1   -0.09    0.57 
   9 -10  -1   -0.41    0.69 
   9 -10  -1    0.45    0.49 
   9 -10  -1    0.02    0.68 
   9 -10  -1    1.38    0.65 
  -9  10   1    1.56    0.79 
   9  10  -1    0.47    0.56 
  -9  10   1    0.94    0.62 
   9  10  -1    0.20    0.71 
  -9  10   1    0.94    0.50 
   9  10  -1    0.24    0.58 
  -9  10   1    0.43    0.55 
  -9  10   1   -0.24    0.63 
  -9  10   1    0.82    0.62 
   9  10  -1    1.33    0.72 
   9  10  -1    1.32    0.53 
  -9  10   1    0.39    0.36 
   8 -10  -1    4.23    0.64 
   8 -10  -1    5.01    0.68 
  -8 -10   1    3.70    0.82 
   8 -10  -1    6.34    0.81 
  -8 -10   1    6.58    0.91 
   8 -10  -1    6.05    0.96 
  -8 -10   1    3.81    0.58 
  -8 -10   1    6.62    0.85 
  -8 -10   1    6.06    0.91 
   8 -10  -1    5.10    0.83 
  -8 -10   1    7.08    0.91 
   8 -10  -1    4.05    0.58 
   8  10  -1    3.91    0.55 
  -8  10   1    4.94    0.69 
  -8  10   1    5.56    0.84 
   8  10  -1    6.52    0.88 
  -8  10   1    5.66    0.72 
  -8  10   1    4.60    0.62 
   8  10  -1    4.96    0.64 
  -8  10   1    4.86    0.60 
   8  10  -1    6.34    0.83 
   8  10  -1    4.81    0.74 
  -8  10   1    5.47    0.82 
  -8  10   1    4.53    0.61 
   8  10  -1    5.19    0.83 
  -7 -10   1   29.69    1.20 
  -7 -10   1   26.06    1.17 
   7 -10  -1   27.12    1.19 
   7 -10  -1   28.67    1.24 
   7 -10  -1   27.46    1.26 
  -7 -10   1   29.25    1.16 
   7 -10  -1   29.31    1.23 
  -7 -10   1   29.60    1.15 
  -7 -10   1   28.10    1.35 
   7 -10  -1   30.31    1.37 
  -7 -10   1   28.18    1.33 
   7 -10  -1   27.41    1.24 
  -7 -10   1   28.21    1.18 
  -7  10   1   27.81    1.30 
   7  10  -1   27.92    1.20 
  -7  10   1   26.22    1.34 
  -7  10   1   28.19    0.99 
  -7  10   1   29.32    1.23 
   7  10  -1   27.69    1.26 
  -7  10   1   28.07    1.33 
  -7  10   1   28.30    1.15 
  -7  10   1   28.07    1.15 
   7  10  -1   26.45    1.24 
   7  10  -1   29.18    1.33 
   7  10  -1   26.39    1.28 
   7  10  -1   27.79    1.22 
   7  10  -1   29.52    1.35 
  -6 -10   1   10.38    0.99 
   6 -10  -1    9.08    0.84 
   6 -10  -1    9.99    0.93 
  -6 -10   1    8.63    0.86 
  -6 -10   1    8.80    0.83 
  -6 -10   1   10.07    1.00 
  -6 -10   1    9.99    0.79 
   6 -10  -1    7.89    0.83 
   6 -10  -1    8.97    0.96 
  -6 -10   1    9.61    0.84 
   6 -10  -1    7.92    0.82 
   6 -10  -1    9.83    0.85 
  -6  10   1    8.44    0.95 
  -6  10   1   10.35    0.82 
   6  10  -1    8.78    0.95 
   6  10  -1    7.68    0.89 
   6  10  -1    8.97    0.82 
   6  10  -1   10.65    0.89 
   6  10  -1    8.44    0.84 
   6  10  -1    9.64    0.87 
   6  10  -1    9.90    0.84 
  -6  10   1    9.23    0.95 
  -6  10   1    8.23    0.97 
  -6  10   1    9.17    0.90 
  -6  10   1    8.40    0.67 
  -6  10   1    8.86    0.80 
  -5 -10   1   -0.09    0.32 
  -5 -10   1   -0.68    0.50 
  -5 -10   1    0.29    0.41 
   5 -10  -1    0.35    0.37 
   5 -10  -1   -0.50    0.44 
   5 -10  -1   -0.04    0.37 
   5 -10  -1    0.44    0.45 
  -5 -10   1   -0.19    0.35 
  -5 -10   1   -0.55    0.51 
  -5 -10   1   -0.31    0.42 
   5 -10  -1    0.05    0.49 
   5 -10  -1   -0.12    0.44 
   5  10  -1   -0.19    0.44 
   5  10  -1   -0.12    0.36 
  -5  10   1   -0.08    0.50 
  -5  10   1    0.20    0.38 
  -5  10   1    0.59    0.48 
   5  10  -1    0.20    0.34 
  -5  10   1    0.12    0.26 
  -5  10   1   -0.48    0.35 
   5  10  -1   -0.49    0.36 
   5  10  -1    0.21    0.35 
  -5  10   1   -0.22    0.39 
   5  10  -1   -0.05    0.53 
   5  10  -1   -0.08    0.45 
  -4 -10   1   -0.20    0.42 
   4 -10  -1   -0.29    0.40 
  -4 -10   1   -0.32    0.32 
  -4 -10   1   -0.39    0.35 
   4 -10  -1    0.22    0.40 
  -4 -10   1   -0.64    0.37 
   4 -10  -1   -0.20    0.35 
   4 -10  -1    0.36    0.48 
  -4 -10   1    0.00    0.28 
   4 -10  -1   -0.17    0.31 
   4 -10  -1   -0.12    0.28 
   4 -10  -1    0.10    0.41 
  -4  10   1    0.05    0.35 
   4  10  -1   -0.58    0.40 
   4  10  -1   -0.37    0.32 
  -4  10   1    0.02    0.45 
   4  10  -1    0.11    0.37 
   4  10  -1   -0.07    0.32 
   4  10  -1   -0.09    0.42 
  -4  10   1   -0.08    0.23 
   4  10  -1   -0.16    0.29 
  -4  10   1   -0.17    0.35 
  -4  10   1   -0.34    0.42 
   4  10  -1    0.21    0.42 
  -4  10   1   -0.14    0.36 
  -3 -10   1   10.40    0.81 
   3 -10  -1    8.41    0.88 
   3 -10  -1   10.01    0.70 
   3 -10  -1    9.70    0.68 
   3 -10  -1    9.42    0.66 
   3 -10  -1   10.73    0.77 
   3 -10  -1   10.61    0.81 
   3 -10  -1    9.36    0.70 
  -3 -10   1    9.97    0.68 
  -3 -10   1    9.91    0.75 
  -3 -10   1    8.88    0.71 
  -3 -10   1   10.29    0.66 
   3 -10  -1   10.70    0.80 
   3  10  -1    9.61    0.68 
  -3  10   1   10.76    0.59 
  -3  10   1    9.66    0.78 
  -3  10   1   10.23    0.68 
  -3  10   1    9.28    0.80 
   3  10  -1    9.17    0.70 
   3  10  -1   10.27    0.74 
   3  10  -1    9.43    0.80 
  -3  10   1    9.56    0.79 
   3  10  -1    9.66    0.79 
  -3  10   1    9.64    0.67 
   3  10  -1   10.40    0.71 
   3  10  -1   10.31    0.69 
   2 -10  -1    0.87    0.45 
   2 -10  -1    1.29    0.39 
  -2 -10   1    0.52    0.26 
   2 -10  -1    0.98    0.30 
  -2 -10   1    0.79    0.28 
  -2 -10   1    0.89    0.46 
   2 -10  -1    0.86    0.41 
   2 -10  -1    0.43    0.33 
  -2 -10   1    0.85    0.42 
   2 -10  -1    0.93    0.31 
  -2 -10   1    0.60    0.35 
  -2 -10   1    0.57    0.33 
   2 -10  -1    0.50    0.35 
   2 -10  -1    0.77    0.36 
  -2 -10   1    0.62    0.32 
  -2  10   1    1.02    0.38 
   2  10  -1    0.90    0.37 
  -2  10   1    0.59    0.33 
   2  10  -1    1.09    0.31 
   2  10  -1    0.99    0.42 
  -2  10   1    1.46    0.46 
  -2  10   1    0.97    0.25 
  -2  10   1    1.22    0.44 
   2  10  -1    0.48    0.35 
   2  10  -1    1.24    0.52 
   2  10  -1    0.67    0.32 
  -2  10   1    1.12    0.39 
   2  10  -1    0.60    0.30 
  -1 -10   1   13.51    0.77 
   1 -10  -1   14.70    0.82 
   1 -10  -1   14.09    0.83 
  -1 -10   1   13.26    0.67 
   1 -10  -1   14.82    0.74 
  -1 -10   1   14.88    0.70 
   1 -10  -1   14.09    0.74 
  -1 -10   1   14.94    0.75 
  -1 -10   1   13.60    0.83 
  -1 -10   1   14.03    0.78 
   1 -10  -1   15.22    0.83 
  -1 -10   1   14.21    0.82 
  -1 -10   1   14.19    0.71 
   1 -10  -1   13.70    0.79 
   1 -10  -1   14.87    0.72 
   1 -10  -1   14.68    0.75 
  -1  10   1   15.76    0.65 
   1  10  -1   14.11    0.73 
  -1  10   1   14.07    0.81 
   1  10  -1   13.75    0.73 
   1  10  -1   14.66    0.70 
   1  10  -1   14.47    0.77 
  -1  10   1   14.12    0.70 
  -1  10   1   13.19    0.72 
  -1  10   1   13.92    0.77 
  -1  10   1   14.01    0.75 
   1  10  -1   14.08    0.79 
   1  10  -1   14.41    0.73 
   0 -10   1    0.65    0.27 
   0 -10  -1    1.26    0.41 
   0 -10  -1    0.12    0.28 
   0 -10  -1    0.40    0.42 
   0 -10  -1    0.95    0.36 
   0 -10   1    0.51    0.52 
   0 -10   1    0.73    0.43 
   0 -10  -1    0.50    0.26 
   0 -10  -1    0.50    0.36 
   0 -10  -1    0.34    0.31 
   0 -10   1    0.17    0.40 
   0 -10   1    0.32    0.32 
   0 -10   1    0.84    0.34 
   0 -10  -1    0.22    0.30 
   0 -10   1    0.72    0.36 
   0  10   1    0.65    0.25 
   0  10  -1    0.86    0.29 
   0  10  -1    0.92    0.37 
   0  10  -1    0.82    0.35 
   0  10   1    0.99    0.44 
   0  10   1    0.75    0.35 
   0  10  -1    0.03    0.30 
   0  10   1    0.53    0.40 
   0  10  -1    0.61    0.79 
   0  10  -1    0.71    0.41 
   0  10   1    0.46    0.33 
   0  10   1    0.58    0.32 
   1 -10   1   20.28    0.83 
  -1 -10  -1   18.60    0.84 
  -1 -10  -1   21.13    0.82 
   1 -10   1   18.92    1.02 
  -1 -10  -1   19.10    0.98 
   1 -10   1   19.80    0.92 
   1 -10   1   21.02    0.88 
  -1 -10  -1   20.68    0.87 
   1 -10   1   19.29    0.81 
  -1 -10  -1   20.56    0.87 
   1 -10   1   20.32    0.81 
  -1 -10  -1   18.54    0.93 
   1 -10   1   19.58    0.82 
   1 -10   1   20.67    0.93 
  -1 -10  -1   19.58    0.82 
  -1  10  -1   20.46    0.84 
   1  10   1   20.83    0.91 
   1  10   1   19.89    0.85 
   1  10   1   19.12    0.81 
   1  10   1   21.47    0.88 
  -1  10  -1   19.28    0.81 
   1  10   1   20.04    0.88 
  -1  10  -1   17.59    1.03 
  -1  10  -1   20.88    0.94 
   1  10   1   19.72    0.79 
  -1  10  -1   19.70    0.80 
   1  10   1   19.70    0.76 
  -1  10  -1   19.60    0.87 
   2 -10   1    1.17    0.48 
   2 -10   1    0.98    0.38 
  -2 -10  -1    0.98    0.36 
  -2 -10  -1    0.78    0.29 
   2 -10   1    0.95    0.35 
   2 -10   1    1.15    0.46 
  -2 -10  -1    0.92    0.42 
  -2 -10  -1    1.17    0.34 
   2 -10   1    1.09    0.32 
  -2 -10  -1    0.88    0.54 
  -2 -10  -1    1.33    0.42 
   2 -10   1    0.69    0.37 
   2 -10   1    0.94    0.31 
   2 -10   1    1.22    0.36 
   2  10   1    1.11    0.44 
  -2  10  -1    1.15    0.39 
  -2  10  -1    1.53    0.38 
   2  10   1    0.89    0.38 
   2  10   1    0.56    0.60 
  -2  10  -1    1.12    0.30 
  -2  10  -1    1.29    0.36 
   2  10   1    1.58    0.43 
  -2  10  -1    1.16    0.47 
  -2  10  -1    1.51    0.46 
   2  10   1    0.87    0.28 
   2  10   1    1.38    0.39 
   2  10   1    0.46    0.30 
   3 -10   1   21.80    0.92 
   3 -10   1   22.88    0.91 
  -3 -10  -1   21.45    1.00 
   3 -10   1   21.38    1.00 
   3 -10   1   21.45    0.90 
  -3 -10  -1   22.39    0.90 
  -3 -10  -1   21.57    0.90 
   3 -10   1   21.98    1.07 
   3 -10   1   21.43    0.92 
  -3 -10  -1   21.17    0.91 
  -3 -10  -1   21.64    1.01 
   3 -10   1   21.50    0.92 
   3 -10   1   22.11    0.95 
   3  10   1   21.78    0.85 
  -3  10  -1   22.30    0.87 
   3  10   1   21.84    0.92 
  -3  10  -1   22.45    0.95 
  -3  10  -1   22.04    0.96 
  -3  10  -1   21.88    0.95 
  -3  10  -1   21.27    0.93 
   3  10   1   20.92    0.99 
  -3  10  -1   20.62    0.88 
   3  10   1   21.67    0.91 
   3  10   1   20.77    0.85 
   3  10   1   21.59    0.99 
   3  10   1   21.91    1.00 
  -3  10  -1   20.88    0.89 
  -4 -10  -1    1.65    0.45 
  -4 -10  -1    1.20    0.36 
   4 -10   1    1.28    0.41 
   4 -10   1    1.43    0.38 
   4 -10   1    1.74    0.51 
   4 -10   1    1.24    0.37 
  -4 -10  -1    2.01    0.47 
   4 -10   1    1.73    0.55 
   4 -10   1    1.75    0.47 
  -4 -10  -1    1.64    0.54 
  -4 -10  -1    2.12    0.51 
  -4 -10  -1    1.90    0.38 
   4  10   1    1.62    0.43 
  -4  10  -1    1.80    0.52 
  -4  10  -1    1.72    0.44 
  -4  10  -1    1.64    0.52 
   4  10   1    1.26    0.45 
   4  10   1    2.04    0.54 
  -4  10  -1    1.65    0.45 
  -4  10  -1    1.63    0.34 
   4  10   1    1.11    0.40 
   4  10   1    1.50    0.36 
  -4  10  -1    1.54    0.39 
  -4  10  -1    1.26    0.41 
   4  10   1    1.64    0.49 
   4  10   1    1.24    0.35 
   5 -10   1   23.89    1.04 
  -5 -10  -1   23.94    1.03 
  -5 -10  -1   22.88    1.03 
  -5 -10  -1   22.39    1.01 
   5 -10   1   24.17    1.01 
   5 -10   1   24.75    1.15 
  -5 -10  -1   24.51    1.01 
   5 -10   1   23.27    1.01 
   5 -10   1   22.43    1.04 
  -5 -10  -1   23.30    1.15 
  -5 -10  -1   24.14    1.14 
   5  10   1   22.02    1.05 
   5  10   1   24.36    1.05 
   5  10   1   24.63    1.03 
  -5  10  -1   22.91    1.16 
  -5  10  -1   23.82    1.00 
  -5  10  -1   23.45    0.97 
   5  10   1   22.91    0.99 
  -5  10  -1   22.89    1.13 
   5  10   1   24.87    1.15 
   5  10   1   23.30    1.13 
  -5  10  -1   22.42    1.00 
   5  10   1   23.92    1.01 
  -5  10  -1   23.91    1.08 
  -5  10  -1   23.53    1.06 
  -6 -10  -1   10.01    0.89 
  -6 -10  -1    7.55    0.86 
   6 -10   1    6.45    0.78 
  -6 -10  -1    6.59    0.83 
   6 -10   1    6.84    0.85 
   6 -10   1    6.61    0.82 
   6 -10   1    8.22    0.87 
  -6 -10  -1    6.67    0.86 
   6 -10   1    6.67    0.94 
  -6 -10  -1    6.95    1.00 
   6 -10   1    7.10    0.86 
  -6 -10  -1    6.41    0.74 
   6  10   1    7.73    0.85 
   6  10   1    5.88    0.88 
  -6  10  -1    8.17    0.81 
   6  10   1    7.00    0.95 
   6  10   1    7.69    0.81 
   6  10   1    6.92    0.78 
  -6  10  -1    8.43    0.88 
   6  10   1    6.71    0.80 
  -6  10  -1    7.16    0.88 
  -6  10  -1    7.54    0.97 
  -6  10  -1    7.56    0.94 
  -6  10  -1    8.86    0.84 
  -6  10  -1    6.48    0.82 
   7 -10   1    4.73    0.63 
   7 -10   1    6.15    0.80 
   7 -10   1    6.83    0.87 
  -7 -10  -1    5.54    0.75 
   7 -10   1    5.59    0.67 
  -7 -10  -1    6.80    1.04 
  -7 -10  -1    5.48    0.74 
  -7 -10  -1    3.88    0.59 
  -7 -10  -1    4.99    0.64 
   7 -10   1    6.70    0.82 
  -7 -10  -1    5.88    0.68 
  -7 -10  -1    5.32    0.88 
   7  10   1    4.31    0.60 
   7  10   1    6.20    0.82 
  -7  10  -1    6.31    0.83 
  -7  10  -1    6.18    0.79 
   7  10   1    4.84    0.72 
   7  10   1    7.01    0.93 
  -7  10  -1    6.34    0.96 
  -7  10  -1    4.25    0.59 
   7  10   1    7.53    0.95 
  -7  10  -1    5.27    0.65 
   7  10   1    7.78    0.99 
  -7  10  -1    7.10    0.84 
  -7  10  -1    6.15    0.89 
   8 -10   1   11.77    1.17 
  -8 -10  -1   12.05    1.19 
  -8 -10  -1   10.40    1.03 
  -8 -10  -1   10.14    1.05 
  -8 -10  -1   12.28    1.04 
   8 -10   1   11.07    0.98 
  -8 -10  -1   10.67    1.23 
   8 -10   1    9.36    0.97 
  -8 -10  -1   11.40    1.13 
  -8 -10  -1   11.85    0.99 
   8 -10   1    9.12    1.27 
   8 -10   1   12.10    1.07 
   8 -10   1    9.76    1.18 
   8  10   1    9.21    1.18 
  -8  10  -1    9.79    1.21 
   8  10   1    9.50    1.07 
  -8  10  -1   13.24    1.08 
  -8  10  -1   12.21    1.06 
  -8  10  -1   10.84    0.96 
  -8  10  -1   11.06    0.95 
  -8  10  -1   11.97    1.19 
   8  10   1   11.80    1.13 
   8  10   1    9.82    0.94 
   8  10   1   14.16    1.25 
   8  10   1   13.76    0.98 
  -8  10  -1   11.02    1.17 
   9 -10   1    0.26    0.84 
  -9 -10  -1   -0.38    0.73 
   9 -10   1    0.37    0.46 
  -9 -10  -1   -0.11    0.55 
   9 -10   1   -1.42    0.67 
   9 -10   1   -0.59    0.52 
  -9 -10  -1   -0.11    0.84 
   9 -10   1    0.85    0.61 
  -9 -10  -1    0.17    0.48 
  -9 -10  -1   -1.03    0.50 
  -9  10  -1    0.06    0.46 
   9  10   1    0.15    0.45 
  -9  10  -1   -0.16    0.59 
  -9  10  -1   -0.08    0.42 
  -9  10  -1   -1.16    1.25 
  -9  10  -1   -1.12    0.68 
  -9  10  -1    0.69    0.57 
   9  10   1   -0.25    0.55 
   9  10   1    0.95    0.67 
 -10 -10  -1    0.64    0.63 
  10 -10   1    0.05    0.56 
 -10 -10  -1    0.85    0.55 
 -10 -10  -1    0.96    0.58 
  10 -10   1    0.39    0.51 
 -10 -10  -1    0.76    0.85 
  10 -10   1    0.14    0.63 
  10 -10   1    0.99    0.84 
 -10  10  -1    1.01    0.84 
 -10  10  -1    0.28    0.58 
 -10  10  -1    0.59    0.50 
  10  10   1    0.85    0.84 
 -10  10  -1    1.21    0.53 
  10  10   1    0.41    0.54 
 -10  10  -1    1.88    0.71 
  10  10   1    0.28    0.63 
 -11 -10  -1   -0.16    0.58 
 -11 -10  -1    1.14    0.60 
 -11 -10  -1    1.02    0.86 
  11 -10   1   -0.80    0.91 
  11 -10   1    0.38    0.70 
  11 -10   1   -0.44    0.57 
 -11 -10  -1    0.66    0.76 
  11  10   1   -0.58    0.81 
  11  10   1   -1.02    0.65 
 -11  10  -1    0.06    0.58 
 -11  10  -1   -0.11    0.91 
 -11  10  -1   -0.87    0.71 
 -11  10  -1    0.37    0.91 
 -12 -10  -1    0.25    0.77 
  12 -10   1   -0.26    0.64 
 -12 -10  -1    0.44    0.69 
  12 -10   1    0.41    0.94 
  12 -10   1    0.71    0.86 
 -12 -10  -1    1.15    1.04 
 -12 -10  -1    0.38    0.70 
  12  10   1    1.20    0.82 
 -12  10  -1    0.69    0.63 
 -12  10  -1    1.34    0.83 
  12  10   1    3.42    1.03 
 -12  10  -1    0.22    0.64 
 -12 -11   1    0.00    0.68 
 -12 -11   1    0.34    0.60 
 -12 -11   1    1.40    0.84 
 -12 -11   1   -2.34    1.01 
  12 -11  -1    0.90    0.73 
  12 -11  -1    1.40    1.04 
  12 -11  -1   -0.55    0.80 
 -12  11   1   -0.47    0.69 
  12  11  -1    1.92    0.84 
 -12  11   1    1.21    0.77 
 -12  11   1    3.19    1.13 
 -12  11   1    0.01    0.58 
  12  11  -1    0.41    0.88 
 -11 -11   1    0.03    0.60 
 -11 -11   1   -1.46    0.97 
  11 -11  -1   -0.29    0.79 
  11 -11  -1    0.14    0.62 
 -11 -11   1    0.19    0.69 
 -11 -11   1    0.04    0.51 
  11 -11  -1    0.05    0.90 
  11  11  -1   -1.50    0.68 
 -11  11   1    0.75    0.95 
 -11  11   1   -0.59    0.42 
 -11  11   1   -0.06    0.69 
 -11  11   1    0.07    0.57 
  11  11  -1    1.03    0.89 
 -10 -11   1    3.28    0.56 
 -10 -11   1    3.55    0.61 
  10 -11  -1    3.06    0.81 
  10 -11  -1    4.18    0.66 
 -10 -11   1    4.46    0.92 
 -10 -11   1    4.29    0.76 
  10 -11  -1    5.34    0.81 
 -10  11   1    4.71    0.95 
  10  11  -1    4.73    0.78 
  10  11  -1    5.57    0.96 
 -10  11   1    3.56    0.59 
 -10  11   1    3.55    0.48 
   9 -11  -1    0.57    0.63 
  -9 -11   1    0.86    0.62 
   9 -11  -1    0.69    0.74 
  -9 -11   1    0.50    0.49 
  -9 -11   1    2.21    0.82 
   9 -11  -1   -0.08    0.50 
  -9 -11   1    1.00    0.47 
   9 -11  -1    1.20    0.87 
  -9  11   1    1.07    0.51 
  -9  11   1    0.70    0.64 
   9  11  -1   -0.09    0.75 
  -9  11   1    0.92    0.56 
   9  11  -1    0.50    0.85 
  -9  11   1    0.75    0.79 
   9  11  -1    1.03    0.55 
   9  11  -1    1.20    0.61 
  -8 -11   1    0.06    0.53 
  -8 -11   1    0.36    0.70 
  -8 -11   1    1.44    0.76 
   8 -11  -1    0.43    0.48 
   8 -11  -1    0.99    0.79 
   8 -11  -1    0.29    0.55 
  -8 -11   1    0.82    0.50 
  -8 -11   1    0.86    0.45 
   8 -11  -1    1.11    0.61 
  -8 -11   1    0.64    0.62 
   8 -11  -1   -0.10    0.69 
   8 -11  -1    1.02    0.60 
  -8 -11   1    0.79    0.46 
  -8  11   1    1.07    0.74 
  -8  11   1    1.09    0.55 
   8  11  -1    0.25    0.56 
  -8  11   1    0.41    0.56 
   8  11  -1    0.97    0.53 
  -8  11   1    0.98    0.47 
   8  11  -1    1.28    0.68 
  -8  11   1    1.21    0.36 
   8  11  -1    0.00    0.66 
   8  11  -1    1.97    0.73 
   8  11  -1    0.76    0.56 
  -8  11   1    0.69    0.60 
  -7 -11   1    3.34    0.50 
  -7 -11   1    4.21    0.77 
   7 -11  -1    2.02    0.52 
  -7 -11   1    3.88    0.78 
   7 -11  -1    4.08    0.72 
   7 -11  -1    3.01    0.55 
   7 -11  -1    4.41    0.78 
  -7 -11   1    3.55    0.62 
   7 -11  -1    3.33    0.61 
   7 -11  -1    3.23    0.63 
  -7 -11   1    3.25    0.56 
  -7 -11   1    3.46    0.59 
   7  11  -1    4.56    0.64 
   7  11  -1    4.94    0.80 
  -7  11   1    3.46    0.76 
   7  11  -1    4.29    0.72 
   7  11  -1    2.61    0.91 
  -7  11   1    4.16    0.79 
  -7  11   1    4.36    0.66 
  -7  11   1    3.08    0.59 
   7  11  -1    3.54    0.54 
   7  11  -1    3.57    0.56 
   7  11  -1    4.36    0.61 
  -7  11   1    3.21    0.63 
  -7  11   1    3.55    0.71 
  -6 -11   1    6.77    1.00 
  -6 -11   1    6.13    0.84 
  -6 -11   1    4.41    0.55 
   6 -11  -1    5.95    0.90 
   6 -11  -1    6.37    0.89 
   6 -11  -1    6.66    0.98 
  -6 -11   1    6.13    0.83 
  -6 -11   1    8.41    1.04 
   6 -11  -1    6.73    0.86 
  -6 -11   1    5.27    0.83 
   6 -11  -1    6.00    0.78 
  -6  11   1    6.75    0.81 
   6  11  -1    7.78    0.91 
  -6  11   1    6.05    0.78 
   6  11  -1    4.76    0.58 
   6  11  -1    6.36    0.82 
  -6  11   1    6.65    0.65 
  -6  11   1    5.60    0.83 
   6  11  -1    7.47    1.01 
   6  11  -1    6.66    0.99 
  -6  11   1    6.11    1.02 
  -6  11   1    6.87    1.02 
   6  11  -1    6.65    0.75 
  -5 -11   1    4.35    0.70 
   5 -11  -1    3.05    0.48 
   5 -11  -1    5.39    0.81 
   5 -11  -1    3.72    0.61 
  -5 -11   1    4.71    0.70 
  -5 -11   1    2.81    0.47 
   5 -11  -1    5.28    0.69 
  -5 -11   1    5.30    0.76 
   5 -11  -1    3.87    0.52 
  -5 -11   1    4.50    0.59 
  -5 -11   1    4.83    0.65 
   5 -11  -1    4.85    0.62 
  -5  11   1    4.41    0.65 
   5  11  -1    4.21    0.53 
   5  11  -1    3.66    0.61 
   5  11  -1    6.26    0.79 
   5  11  -1    6.32    0.71 
   5  11  -1    5.01    0.73 
  -5  11   1    4.44    0.60 
  -5  11   1    4.51    0.61 
   5  11  -1    3.97    0.51 
  -5  11   1    5.49    0.72 
  -5  11   1    4.85    0.59 
  -5  11   1    4.17    0.51 
   5  11  -1    4.28    0.59 
   4 -11  -1    1.00    0.49 
  -4 -11   1    1.12    0.46 
   4 -11  -1    0.79    0.42 
   4 -11  -1    0.73    0.34 
  -4 -11   1    0.43    0.54 
   4 -11  -1    0.50    0.37 
  -4 -11   1   -0.17    0.48 
   4 -11  -1    0.50    0.45 
  -4 -11   1    0.39    0.32 
  -4 -11   1    0.10    0.37 
  -4 -11   1    0.37    0.39 
   4 -11  -1    0.06    0.45 
   4 -11  -1    0.16    0.53 
   4 -11  -1    0.35    0.39 
  -4  11   1    0.84    0.54 
   4  11  -1    0.59    0.36 
   4  11  -1    0.44    0.44 
  -4  11   1    0.83    0.43 
  -4  11   1    0.75    0.43 
  -4  11   1    0.31    0.43 
   4  11  -1    0.74    0.40 
   4  11  -1    0.42    0.51 
   4  11  -1   -0.10    0.51 
   4  11  -1    0.61    0.43 
  -4  11   1    0.87    0.54 
   4  11  -1    0.73    0.35 
  -4  11   1    0.34    0.26 
  -3 -11   1    1.42    0.47 
   3 -11  -1    1.86    0.55 
  -3 -11   1    1.73    0.35 
   3 -11  -1    2.37    0.44 
  -3 -11   1    3.12    0.49 
   3 -11  -1    1.50    0.34 
  -3 -11   1    1.61    0.43 
  -3 -11   1    2.53    0.54 
   3 -11  -1    2.04    0.46 
   3 -11  -1    1.41    0.48 
  -3 -11   1    1.60    0.49 
   3 -11  -1    2.42    0.47 
  -3 -11   1    1.82    0.34 
   3 -11  -1    1.94    0.40 
   3 -11  -1    2.08    0.42 
  -3  11   1    1.88    0.41 
  -3  11   1    1.82    0.41 
  -3  11   1    1.63    0.43 
   3  11  -1    2.52    0.47 
   3  11  -1    1.94    0.43 
  -3  11   1    2.45    0.32 
   3  11  -1    1.72    0.50 
   3  11  -1    1.63    0.35 
   3  11  -1    2.19    0.43 
  -3  11   1    2.94    0.54 
  -3  11   1    2.05    0.50 
   3  11  -1    1.84    0.49 
  -2 -11   1    0.67    0.36 
  -2 -11   1    1.80    0.53 
   2 -11  -1    0.34    0.39 
   2 -11  -1    1.14    0.46 
  -2 -11   1    1.51    0.40 
   2 -11  -1    1.41    0.42 
  -2 -11   1    0.97    0.46 
   2 -11  -1    1.18    0.34 
  -2 -11   1    1.08    0.30 
   2 -11  -1    0.97    0.34 
  -2 -11   1    0.85    0.30 
   2 -11  -1    1.29    0.46 
   2 -11  -1    0.75    0.37 
   2 -11  -1    0.79    0.37 
  -2 -11   1    1.36    0.40 
  -2  11   1    1.12    0.49 
  -2  11   1    0.98    0.36 
   2  11  -1    0.38    0.46 
   2  11  -1    1.43    0.42 
  -2  11   1    1.94    0.45 
   2  11  -1    1.23    0.34 
   2  11  -1    1.11    0.38 
   2  11  -1    0.80    0.36 
  -2  11   1    1.35    0.28 
  -2  11   1    1.46    0.43 
  -2  11   1    1.74    0.49 
   2  11  -1    1.49    0.47 
   2  11  -1    1.03    0.34 
  -1 -11   1    7.19    0.68 
   1 -11  -1    7.19    0.72 
   1 -11  -1    7.93    0.70 
   1 -11  -1    6.24    0.69 
  -1 -11   1    6.91    0.65 
   1 -11  -1    6.57    0.68 
  -1 -11   1    6.38    0.70 
   1 -11  -1    5.62    0.65 
  -1 -11   1    7.85    0.72 
  -1 -11   1    7.14    0.74 
   1 -11  -1    5.65    0.77 
   1 -11  -1    6.08    0.70 
  -1 -11   1    6.66    0.78 
  -1 -11   1    6.24    0.65 
  -1 -11   1    6.82    0.65 
  -1  11   1    5.91    0.68 
   1  11  -1    5.89    0.66 
  -1  11   1    6.29    0.75 
  -1  11   1    7.71    0.58 
  -1  11   1    6.25    0.76 
  -1  11   1    7.06    0.65 
   1  11  -1    7.32    0.69 
   1  11  -1    6.69    0.65 
   1  11  -1    7.12    0.75 
   1  11  -1    5.96    0.68 
   1  11  -1    6.47    0.70 
   1  11  -1    6.89    0.69 
  -1  11   1    6.79    0.79 
   0 -11   1   11.89    0.78 
   0 -11  -1   10.61    0.73 
   0 -11  -1   11.43    0.82 
   0 -11  -1   10.43    0.73 
   0 -11  -1   11.45    0.85 
   0 -11  -1   12.86    0.87 
   0 -11   1   10.46    0.82 
   0 -11   1   11.22    0.74 
   0 -11   1    9.89    0.79 
   0 -11   1   11.66    0.78 
   0 -11   1   10.84    0.70 
   0 -11  -1   11.18    0.81 
   0 -11  -1   10.92    0.75 
   0 -11  -1   10.00    0.75 
   0 -11   1   10.79    0.71 
   0 -11   1    9.47    0.71 
   0  11  -1   10.29    0.75 
   0  11   1   10.82    0.64 
   0  11   1   11.32    0.70 
   0  11   1   10.50    0.73 
   0  11  -1   10.48    0.78 
   0  11  -1   11.35    0.78 
   0  11   1   10.70    0.84 
   0  11  -1   10.79    0.75 
   0  11   1   10.38    0.84 
   0  11  -1   11.16    0.70 
   0  11  -1   11.24    0.73 
   0  11   1   11.16    0.74 
  -1 -11  -1   65.99    1.65 
  -1 -11  -1   65.65    1.69 
   1 -11   1   68.46    1.64 
  -1 -11  -1   66.28    1.71 
   1 -11   1   70.23    1.73 
   1 -11   1   68.56    1.73 
   1 -11   1   67.52    1.64 
  -1 -11  -1   69.04    1.67 
  -1 -11  -1   70.00    1.75 
   1 -11   1   68.81    1.70 
  -1 -11  -1   69.38    1.63 
   1 -11   1   66.67    1.62 
  -1 -11  -1   69.58    1.68 
   1 -11   1   68.88    1.61 
   1 -11   1   68.93    1.71 
   1  11   1   69.66    1.64 
   1  11   1   67.96    1.73 
   1  11   1   70.20    1.75 
   1  11   1   69.09    1.72 
  -1  11  -1   67.63    1.69 
  -1  11  -1   68.24    1.63 
   1  11   1   67.86    1.60 
  -1  11  -1   69.76    1.61 
   1  11   1   68.97    1.73 
  -1  11  -1   67.35    1.71 
   1  11   1   69.24    1.58 
  -1  11  -1   68.28    1.64 
  -1  11  -1   66.40    1.71 
   2 -11   1   -0.13    0.33 
  -2 -11  -1   -0.35    0.42 
   2 -11   1    0.34    0.38 
   2 -11   1   -0.12    0.32 
  -2 -11  -1    0.40    0.43 
   2 -11   1    0.26    0.31 
  -2 -11  -1    0.09    0.33 
   2 -11   1   -0.20    0.40 
   2 -11   1   -0.79    0.43 
   2 -11   1   -0.01    0.44 
  -2 -11  -1   -0.32    0.40 
  -2 -11  -1    0.04    0.39 
   2 -11   1   -0.21    0.42 
  -2 -11  -1   -0.21    0.31 
  -2  11  -1   -0.02    0.28 
   2  11   1   -0.22    0.27 
   2  11   1   -0.24    0.36 
   2  11   1   -0.22    0.35 
   2  11   1    0.40    0.49 
  -2  11  -1   -0.16    0.43 
   2  11   1   -0.31    0.38 
  -2  11  -1    0.10    0.40 
  -2  11  -1   -0.35    0.37 
  -2  11  -1    0.65    0.44 
   2  11   1    0.39    0.36 
  -2  11  -1   -0.06    0.32 
   2  11   1    0.44    0.47 
  -3 -11  -1    1.22    0.55 
   3 -11   1    0.60    0.49 
   3 -11   1    0.41    0.36 
  -3 -11  -1    0.74    0.38 
   3 -11   1    1.05    0.39 
   3 -11   1    0.85    0.42 
   3 -11   1    0.70    0.34 
   3 -11   1    0.89    0.44 
  -3 -11  -1    0.32    0.41 
  -3 -11  -1    0.31    0.44 
  -3 -11  -1    0.23    0.33 
  -3 -11  -1    1.08    0.54 
   3 -11   1    0.98    0.49 
   3 -11   1    0.26    0.34 
  -3  11  -1    0.77    0.38 
  -3  11  -1    0.56    0.49 
  -3  11  -1    0.91    0.45 
   3  11   1    0.30    0.42 
  -3  11  -1    0.70    0.32 
   3  11   1    1.40    0.54 
  -3  11  -1    0.76    0.44 
   3  11   1    0.26    0.37 
   3  11   1    0.94    0.52 
   3  11   1    0.31    0.33 
   3  11   1    0.70    0.39 
  -3  11  -1    1.07    0.48 
   3  11   1    1.00    0.41 
  -4 -11  -1    0.55    0.50 
   4 -11   1    0.26    0.38 
   4 -11   1    1.00    0.41 
  -4 -11  -1    0.30    0.45 
   4 -11   1    1.16    0.50 
   4 -11   1    0.78    0.57 
   4 -11   1    0.64    0.41 
  -4 -11  -1    1.46    0.51 
  -4 -11  -1    0.80    0.56 
   4 -11   1    0.74    0.55 
   4 -11   1    1.11    0.48 
  -4 -11  -1    0.88    0.37 
  -4 -11  -1    0.50    0.39 
   4  11   1    0.86    0.47 
   4  11   1    0.66    0.51 
  -4  11  -1    0.90    0.34 
   4  11   1    0.67    0.40 
  -4  11  -1    0.80    0.44 
   4  11   1    0.31    0.36 
   4  11   1    0.69    0.43 
   4  11   1    0.51    0.40 
  -4  11  -1    0.17    0.55 
  -4  11  -1    0.70    0.41 
  -4  11  -1    1.19    0.55 
   4  11   1    0.76    0.56 
  -4  11  -1    0.71    0.42 
  -4  11  -1    0.97    0.46 
  -5 -11  -1    2.88    0.48 
   5 -11   1    3.67    0.52 
  -5 -11  -1    4.28    0.60 
  -5 -11  -1    4.33    0.65 
   5 -11   1    4.54    0.71 
   5 -11   1    3.35    0.54 
  -5 -11  -1    3.86    0.67 
  -5 -11  -1    3.45    0.49 
   5 -11   1    2.79    0.48 
  -5 -11  -1    4.16    0.60 
   5 -11   1    3.72    0.55 
  -5  11  -1    4.78    0.60 
   5  11   1    4.45    0.67 
  -5  11  -1    3.73    0.58 
   5  11   1    3.87    0.69 
   5  11   1    4.46    0.59 
  -5  11  -1    5.40    0.73 
   5  11   1    3.14    0.48 
   5  11   1    4.15    0.61 
  -5  11  -1    4.74    0.65 
  -5  11  -1    3.09    0.53 
   5  11   1    3.26    0.54 
  -5  11  -1    3.93    0.54 
   5  11   1    3.66    0.51 
  -5  11  -1    4.57    0.70 
   6 -11   1    0.72    0.65 
   6 -11   1   -0.04    0.47 
  -6 -11  -1   -0.63    0.56 
  -6 -11  -1    0.49    0.42 
   6 -11   1   -0.24    0.56 
  -6 -11  -1   -0.90    0.63 
  -6 -11  -1   -0.34    0.51 
  -6 -11  -1   -0.61    0.40 
   6 -11   1   -1.08    0.51 
  -6 -11  -1   -0.78    0.61 
   6 -11   1   -0.27    0.38 
   6  11   1   -0.24    0.45 
  -6  11  -1    0.55    0.49 
  -6  11  -1   -0.12    0.62 
  -6  11  -1   -0.46    0.55 
   6  11   1   -0.39    0.62 
  -6  11  -1   -0.04    0.48 
  -6  11  -1    0.51    0.36 
  -6  11  -1   -0.83    0.49 
   6  11   1   -0.15    0.52 
   6  11   1   -0.20    0.40 
   6  11   1   -0.34    0.57 
  -7 -11  -1    0.01    0.53 
  -7 -11  -1    0.08    0.66 
  -7 -11  -1   -0.35    0.44 
  -7 -11  -1    0.06    0.55 
   7 -11   1    0.47    0.54 
  -7 -11  -1   -0.05    0.45 
   7 -11   1   -0.27    0.68 
   7 -11   1    0.51    0.66 
  -7 -11  -1   -0.15    0.43 
   7 -11   1    0.21    0.54 
   7 -11   1   -0.08    0.44 
   7 -11   1    0.14    0.51 
  -7 -11  -1    0.38    0.61 
  -7  11  -1    0.66    0.49 
  -7  11  -1   -0.10    0.48 
  -7  11  -1   -0.04    0.67 
   7  11   1    0.08    0.41 
  -7  11  -1   -0.21    0.55 
  -7  11  -1   -0.05    0.46 
  -7  11  -1   -0.44    0.36 
   7  11   1    0.12    0.54 
  -7  11  -1    0.52    0.68 
   7  11   1    0.15    0.47 
   7  11   1    0.11    0.67 
   7  11   1   -0.08    0.62 
   8 -11   1   12.58    1.21 
  -8 -11  -1   12.14    1.18 
   8 -11   1    9.97    1.36 
  -8 -11  -1   12.60    1.11 
  -8 -11  -1   12.17    1.22 
   8 -11   1   12.49    1.07 
  -8 -11  -1   11.07    1.11 
   8 -11   1   12.21    1.23 
  -8 -11  -1    9.88    1.03 
  -8  11  -1   11.45    1.27 
  -8  11  -1   10.40    1.31 
   8  11   1   10.07    1.04 
  -8  11  -1   11.36    1.01 
  -8  11  -1   12.90    0.99 
   8  11   1   11.24    1.10 
  -8  11  -1   11.84    1.10 
   8  11   1   13.96    1.03 
   8  11   1    9.95    1.24 
  -8  11  -1   12.42    1.24 
   8  11   1   11.70    1.17 
  -9 -11  -1    6.85    1.07 
   9 -11   1    6.32    0.94 
  -9 -11  -1    4.98    0.68 
  -9 -11  -1    8.20    1.13 
   9 -11   1    7.20    1.06 
   9 -11   1    4.58    0.61 
   9 -11   1    6.89    1.04 
  -9 -11  -1    7.18    1.08 
   9  11   1    5.84    0.75 
  -9  11  -1    6.49    0.93 
  -9  11  -1    5.29    0.80 
  -9  11  -1    6.68    1.10 
  -9  11  -1    4.28    0.56 
  -9  11  -1    5.45    0.76 
   9  11   1    7.41    1.04 
   9  11   1    6.10    0.86 
  10 -11   1   -0.34    0.69 
 -10 -11  -1   -1.13    0.86 
 -10 -11  -1    0.02    0.54 
 -10 -11  -1   -1.25    0.96 
  10 -11   1   -0.89    0.51 
 -10 -11  -1   -0.89    0.64 
  10 -11   1    1.07    0.89 
 -10  11  -1    0.20    0.72 
  10  11   1   -0.08    0.85 
 -10  11  -1    0.25    0.49 
 -10  11  -1   -1.02    0.54 
  10  11   1    1.42    0.67 
 -10  11  -1   -0.35    0.84 
 -11 -11  -1    1.53    0.83 
  11 -11   1   -2.14    0.92 
  11 -11   1   -1.00    0.57 
  11 -11   1    0.99    0.78 
 -11 -11  -1   -0.31    0.63 
 -11 -11  -1   -0.06    0.63 
 -11 -11  -1   -1.06    0.95 
 -11  11  -1    0.13    0.98 
 -11  11  -1    0.61    0.71 
  11  11   1   -0.89    0.64 
 -11  11  -1    0.17    0.58 
  11  11   1    1.76    0.95 
 -12 -11  -1    2.45    1.16 
 -12 -11  -1    3.35    0.80 
  12 -11   1    6.21    1.63 
  12 -11   1    3.62    0.77 
 -12 -11  -1    3.70    1.04 
  12 -11   1    3.16    1.07 
 -12 -11  -1    1.80    0.89 
  12  11   1    5.36    1.03 
 -12  11  -1    5.19    1.18 
 -12  11  -1    2.54    0.99 
  12  11   1    2.78    1.13 
 -12  11  -1    3.94    0.72 
 -12  11  -1    3.96    0.79 
 -12 -12   1    5.61    1.01 
  12 -12  -1    3.25    0.87 
 -12 -12   1    5.45    1.12 
  12 -12  -1    5.61    1.23 
 -12 -12   1    4.23    0.81 
 -12  12   1    3.79    1.26 
  12  12  -1    2.21    1.04 
 -12  12   1    6.31    0.91 
 -11 -12   1    0.74    0.62 
 -11 -12   1    1.04    0.75 
  11 -12  -1    1.72    0.76 
  11 -12  -1   -0.77    0.66 
 -11 -12   1    0.04    0.59 
  11 -12  -1    1.26    0.98 
 -11 -12   1    1.85    1.05 
  11  12  -1    3.11    0.81 
 -11  12   1    0.99    1.05 
  11  12  -1   -0.43    0.83 
 -11  12   1    0.44    0.75 
 -11  12   1    1.24    0.46 
 -10 -12   1    0.15    0.54 
 -10 -12   1    0.39    0.52 
  10 -12  -1    0.73    0.84 
 -10 -12   1    1.21    0.73 
 -10 -12   1    0.41    0.90 
  10 -12  -1   -0.52    0.58 
  10 -12  -1    1.86    0.72 
 -10  12   1    0.32    0.40 
 -10  12   1    0.05    0.82 
 -10  12   1    0.61    0.66 
  10  12  -1    0.16    0.86 
  10  12  -1    0.42    0.65 
  -9 -12   1    2.95    0.72 
   9 -12  -1    0.85    1.34 
  -9 -12   1    1.07    0.53 
  -9 -12   1    2.43    0.88 
   9 -12  -1    1.11    0.55 
   9 -12  -1    2.98    0.85 
  -9 -12   1    0.96    0.52 
   9 -12  -1    2.85    0.66 
  -9  12   1    1.82    0.75 
   9  12  -1    0.70    0.78 
  -9  12   1    1.45    0.40 
   9  12  -1    2.88    0.64 
  -8 -12   1   11.52    1.00 
  -8 -12   1   11.36    1.07 
   8 -12  -1   10.84    1.13 
   8 -12  -1   12.04    1.08 
   8 -12  -1   13.73    1.39 
  -8 -12   1   13.85    1.30 
   8 -12  -1   11.83    1.23 
  -8 -12   1   10.92    1.12 
   8  12  -1    8.32    1.21 
  -8  12   1   10.51    0.80 
  -8  12   1   11.98    1.26 
   8  12  -1   10.09    1.21 
   8  12  -1   11.47    1.05 
   8  12  -1   12.21    1.13 
   8  12  -1   10.47    1.35 
  -8  12   1   12.45    1.01 
  -8  12   1    9.13    1.39 
  -8  12   1   10.04    1.38 
  -7 -12   1    1.33    0.58 
   7 -12  -1    0.91    0.73 
  -7 -12   1   -0.13    0.50 
  -7 -12   1    1.16    0.77 
  -7 -12   1    0.74    0.62 
   7 -12  -1   -0.54    0.52 
   7 -12  -1    1.04    0.60 
   7 -12  -1    0.28    0.61 
   7 -12  -1    1.10    0.64 
  -7 -12   1    1.06    0.77 
   7 -12  -1    0.22    0.51 
   7  12  -1    1.65    0.63 
   7  12  -1    0.11    0.53 
  -7  12   1    0.65    0.51 
  -7  12   1    0.41    0.54 
   7  12  -1    0.19    0.55 
   7  12  -1    0.55    0.61 
  -7  12   1   -0.10    0.59 
  -7  12   1    0.21    1.06 
  -7  12   1    0.63    0.33 
  -7  12   1    0.99    0.67 
   7  12  -1   -0.04    0.48 
   7  12  -1    0.48    0.44 
   7  12  -1    2.08    0.68 
   6 -12  -1    9.31    0.94 
   6 -12  -1    9.80    1.05 
  -6 -12   1    9.15    0.97 
   6 -12  -1    9.06    0.98 
   6 -12  -1    9.43    0.95 
  -6 -12   1    7.82    0.97 
  -6 -12   1   11.08    1.01 
  -6 -12   1    8.82    0.93 
  -6 -12   1   11.15    0.93 
  -6 -12   1    9.18    1.16 
   6  12  -1   10.12    0.93 
   6  12  -1   10.26    0.94 
  -6  12   1    9.10    0.99 
   6  12  -1    8.44    1.03 
   6  12  -1   11.46    1.12 
  -6  12   1    9.29    0.94 
  -6  12   1    9.24    0.75 
  -6  12   1    9.78    1.17 
  -6  12   1    9.48    1.01 
   6  12  -1    7.50    0.99 
   6  12  -1    9.14    1.00 
  -6  12   1    8.52    1.09 
  -5 -12   1   13.64    0.95 
   5 -12  -1   13.85    0.99 
   5 -12  -1   14.23    1.10 
  -5 -12   1   15.74    1.13 
  -5 -12   1   12.34    1.00 
   5 -12  -1   12.87    1.00 
   5 -12  -1   15.51    1.03 
  -5 -12   1   14.65    1.15 
  -5 -12   1   15.16    0.98 
   5 -12  -1   13.89    1.01 
   5 -12  -1   14.68    1.13 
   5 -12  -1   16.54    1.07 
  -5 -12   1   14.59    0.89 
   5  12  -1   14.48    1.04 
   5  12  -1   13.00    0.98 
  -5  12   1   15.35    0.93 
   5  12  -1   15.11    1.12 
  -5  12   1   15.35    1.12 
  -5  12   1   15.00    1.18 
   5  12  -1   12.78    1.02 
  -5  12   1   14.30    1.13 
   5  12  -1   15.99    1.03 
   5  12  -1   14.20    1.07 
   5  12  -1   13.74    1.13 
  -5  12   1   14.53    0.78 
  -5  12   1   13.61    0.94 
   4 -12  -1    1.72    0.47 
  -4 -12   1    2.00    0.59 
   4 -12  -1    1.61    0.47 
  -4 -12   1    2.28    0.51 
   4 -12  -1    1.82    0.43 
   4 -12  -1    2.82    0.67 
   4 -12  -1    2.53    0.58 
  -4 -12   1    1.61    0.39 
  -4 -12   1    3.45    0.58 
   4 -12  -1    1.87    0.46 
   4 -12  -1    2.16    0.54 
   4 -12  -1    2.04    0.58 
  -4 -12   1    1.28    0.46 
  -4 -12   1    1.76    0.58 
  -4  12   1    2.56    0.60 
   4  12  -1    2.01    0.57 
   4  12  -1    2.09    0.50 
  -4  12   1    1.98    0.49 
  -4  12   1    2.07    0.34 
   4  12  -1    1.22    0.55 
   4  12  -1    1.74    0.45 
   4  12  -1    2.82    0.60 
  -4  12   1    0.99    0.50 
  -4  12   1    1.71    0.49 
   4  12  -1    2.03    0.44 
   4  12  -1    2.00    0.49 
  -4  12   1    1.38    0.62 
  -3 -12   1    5.73    0.79 
  -3 -12   1    5.66    0.71 
   3 -12  -1    5.37    0.77 
   3 -12  -1    4.52    0.78 
  -3 -12   1    5.52    0.71 
   3 -12  -1    5.93    0.80 
  -3 -12   1    4.41    0.54 
   3 -12  -1    6.23    0.80 
  -3 -12   1    4.51    0.56 
  -3 -12   1    4.74    0.59 
   3 -12  -1    6.65    0.88 
  -3 -12   1    5.44    0.70 
   3 -12  -1    4.58    0.58 
   3 -12  -1    6.21    0.86 
   3 -12  -1    6.41    0.79 
  -3  12   1    5.26    0.79 
  -3  12   1    6.08    0.90 
  -3  12   1    5.33    0.72 
   3  12  -1    5.34    0.66 
   3  12  -1    5.66    0.70 
  -3  12   1    5.71    0.62 
   3  12  -1    5.94    0.80 
   3  12  -1    5.51    0.73 
   3  12  -1    6.55    0.74 
  -3  12   1    5.00    0.74 
   3  12  -1    5.03    0.80 
   3  12  -1    4.24    0.50 
  -3  12   1    5.71    0.70 
   2 -12  -1    8.05    0.87 
  -2 -12   1    6.54    0.76 
  -2 -12   1    7.32    0.71 
   2 -12  -1    5.49    0.77 
  -2 -12   1    7.88    0.89 
   2 -12  -1    6.85    0.78 
  -2 -12   1    7.04    0.81 
   2 -12  -1    6.92    0.76 
  -2 -12   1    7.03    0.74 
  -2 -12   1    6.84    0.69 
   2 -12  -1    6.72    0.86 
   2 -12  -1    6.86    0.78 
   2 -12  -1    6.63    0.72 
   2 -12  -1    7.19    0.76 
  -2 -12   1    8.82    0.93 
  -2  12   1    7.53    0.72 
  -2  12   1    6.18    0.76 
  -2  12   1    6.91    0.62 
   2  12  -1    5.56    0.74 
   2  12  -1    6.08    0.79 
   2  12  -1    7.35    0.74 
   2  12  -1    5.68    0.92 
  -2  12   1    7.25    0.79 
  -2  12   1    7.03    0.89 
   2  12  -1    7.04    0.88 
   2  12  -1    7.74    0.71 
  -2  12   1    6.67    0.86 
   2  12  -1    7.21    0.89 
   1 -12  -1   43.09    1.33 
  -1 -12   1   42.64    1.27 
   1 -12  -1   42.93    1.36 
  -1 -12   1   44.41    1.25 
  -1 -12   1   42.61    1.41 
   1 -12  -1   43.84    1.36 
   1 -12  -1   42.09    1.31 
  -1 -12   1   44.07    1.43 
  -1 -12   1   44.10    1.41 
  -1 -12   1   44.77    1.37 
  -1 -12   1   41.91    1.30 
  -1 -12   1   42.57    1.27 
   1 -12  -1   43.26    1.29 
   1 -12  -1   43.47    1.35 
   1 -12  -1   43.09    1.39 
   1 -12  -1   44.34    1.36 
   1  12  -1   43.69    1.25 
   1  12  -1   44.16    1.39 
   1  12  -1   43.77    1.32 
  -1  12   1   41.52    1.40 
   1  12  -1   43.27    1.28 
  -1  12   1   43.05    1.30 
   1  12  -1   42.37    1.40 
  -1  12   1   44.02    1.18 
  -1  12   1   42.87    1.40 
  -1  12   1   43.77    1.43 
   1  12  -1   43.05    1.37 
  -1  12   1   44.74    1.29 
   0 -12  -1   12.85    0.82 
   0 -12  -1   13.73    0.96 
   0 -12  -1   12.62    0.85 
   0 -12   1   12.94    0.79 
   0 -12   1   12.61    0.87 
   0 -12   1   12.99    0.82 
   0 -12   1   12.57    0.83 
   0 -12  -1   13.03    0.85 
   0 -12   1   13.64    0.81 
   0 -12   1   13.26    0.96 
   0 -12   1   12.07    0.92 
   0 -12  -1   13.27    0.87 
   0 -12  -1   12.88    0.83 
   0 -12  -1   13.19    0.89 
   0 -12   1   13.34    0.93 
   0 -12  -1   12.76    0.91 
   0  12  -1   13.61    0.78 
   0  12  -1   12.28    0.81 
   0  12  -1   12.11    0.83 
   0  12   1   12.69    0.79 
   0  12   1   12.56    0.83 
   0  12   1   12.54    0.95 
   0  12  -1   11.69    0.84 
   0  12  -1   13.01    0.88 
   0  12   1   12.56    0.90 
   0  12  -1   10.49    0.93 
   0  12   1   13.57    0.73 
   0  12   1   13.13    0.87 
  -1 -12  -1    6.37    0.75 
  -1 -12  -1    5.14    0.74 
  -1 -12  -1    4.66    0.76 
  -1 -12  -1    6.09    0.85 
   1 -12   1    4.60    0.65 
   1 -12   1    5.76    0.76 
  -1 -12  -1    5.45    0.85 
   1 -12   1    4.95    0.72 
  -1 -12  -1    5.43    0.75 
  -1 -12  -1    5.67    0.67 
   1 -12   1    6.02    0.83 
   1 -12   1    4.66    0.70 
   1 -12   1    4.63    0.56 
  -1 -12  -1    5.25    0.60 
  -1  12  -1    5.30    0.75 
  -1  12  -1    5.00    0.76 
   1  12   1    4.32    0.63 
  -1  12  -1    5.25    0.68 
   1  12   1    5.93    0.69 
   1  12   1    5.44    0.66 
   1  12   1    5.58    0.64 
  -1  12  -1    4.14    0.61 
   1  12   1    4.95    0.81 
  -1  12  -1    6.05    0.82 
   1  12   1    5.60    0.74 
   1  12   1    5.84    0.84 
  -1  12  -1    4.77    0.72 
  -2 -12  -1    1.79    0.41 
  -2 -12  -1    3.04    0.53 
   2 -12   1    2.39    0.51 
  -2 -12  -1    2.84    0.57 
   2 -12   1    2.39    0.56 
   2 -12   1    2.46    0.53 
   2 -12   1    2.12    0.45 
   2 -12   1    1.83    0.43 
   2 -12   1    2.45    0.62 
   2 -12   1    2.26    0.41 
   2 -12   1    2.15    0.40 
  -2 -12  -1    2.34    0.55 
  -2 -12  -1    2.16    0.43 
  -2 -12  -1    2.53    0.49 
  -2  12  -1    2.29    0.38 
   2  12   1    2.40    0.48 
  -2  12  -1    1.77    0.53 
   2  12   1    1.92    0.45 
  -2  12  -1    2.97    0.52 
   2  12   1    2.07    0.54 
   2  12   1    3.40    0.64 
   2  12   1    2.38    0.40 
   2  12   1    2.53    0.53 
  -2  12  -1    1.88    0.45 
  -2  12  -1    2.76    0.49 
  -2  12  -1    2.20    0.62 
   2  12   1    2.15    0.45 
   3 -12   1    0.85    0.42 
   3 -12   1    1.18    0.60 
   3 -12   1    1.79    0.54 
   3 -12   1    1.24    0.42 
   3 -12   1    2.11    0.52 
  -3 -12  -1    1.99    0.64 
  -3 -12  -1    1.09    0.40 
  -3 -12  -1    1.47    0.49 
   3 -12   1    1.97    0.45 
  -3 -12  -1    1.76    0.55 
   3 -12   1    1.66    0.39 
  -3 -12  -1    1.91    0.41 
   3 -12   1    1.16    0.59 
  -3 -12  -1    2.05    0.55 
  -3  12  -1    1.36    0.36 
  -3  12  -1    1.32    0.48 
   3  12   1    2.04    0.53 
   3  12   1    1.29    0.44 
  -3  12  -1    1.76    0.45 
   3  12   1    1.86    0.56 
   3  12   1    1.45    0.45 
   3  12   1    2.85    0.58 
  -3  12  -1    2.28    0.62 
  -3  12  -1    1.94    0.51 
   3  12   1    1.35    0.45 
  -3  12  -1    1.71    0.62 
   3  12   1    1.84    0.40 
  -4 -12  -1   19.30    1.04 
   4 -12   1   21.98    1.15 
  -4 -12  -1   21.92    1.08 
   4 -12   1   22.78    1.08 
   4 -12   1   22.56    1.09 
   4 -12   1   20.91    1.20 
  -4 -12  -1   22.42    1.08 
  -4 -12  -1   20.60    1.09 
  -4 -12  -1   22.25    1.07 
   4 -12   1   22.50    1.13 
   4 -12   1   23.42    1.21 
   4 -12   1   21.03    1.06 
  -4 -12  -1   20.77    1.22 
   4 -12   1   21.84    1.07 
   4  12   1   21.93    1.02 
  -4  12  -1   21.80    1.05 
   4  12   1   21.02    1.07 
  -4  12  -1   22.14    0.98 
   4  12   1   22.09    1.02 
  -4  12  -1   20.78    1.18 
  -4  12  -1   21.55    1.20 
  -4  12  -1   23.02    1.19 
   4  12   1   22.03    1.19 
   4  12   1   22.42    1.20 
   4  12   1   21.46    1.10 
  -4  12  -1   22.85    1.04 
   4  12   1   23.01    1.20 
  -5 -12  -1    0.61    0.64 
  -5 -12  -1    0.53    0.43 
   5 -12   1    1.00    0.56 
  -5 -12  -1    0.58    0.42 
  -5 -12  -1    0.07    0.54 
   5 -12   1    1.77    0.87 
  -5 -12  -1    0.86    0.67 
   5 -12   1    0.25    0.48 
   5 -12   1    0.65    0.44 
   5 -12   1    1.44    0.67 
  -5 -12  -1    1.65    0.68 
   5 -12   1    1.61    0.66 
  -5  12  -1    0.66    0.54 
   5  12   1    0.20    0.44 
  -5  12  -1    0.37    0.36 
  -5  12  -1    1.10    0.57 
  -5  12  -1   -0.10    0.61 
   5  12   1    0.53    0.48 
   5  12   1    0.68    0.53 
  -5  12  -1    0.43    0.50 
  -5  12  -1    0.38    0.64 
   5  12   1    0.74    0.60 
   5  12   1    0.38    0.64 
   5  12   1   -0.35    0.57 
  -6 -12  -1    1.13    0.71 
  -6 -12  -1    0.60    0.50 
  -6 -12  -1    2.17    0.61 
   6 -12   1    0.85    0.81 
   6 -12   1    0.86    0.52 
   6 -12   1    1.26    0.59 
   6 -12   1    1.12    0.52 
   6 -12   1    0.85    0.54 
  -6 -12  -1    1.28    0.56 
  -6 -12  -1    1.26    0.67 
   6 -12   1    1.06    0.70 
  -6  12  -1    0.73    0.80 
   6  12   1    0.58    0.55 
   6  12   1    1.00    0.48 
  -6  12  -1    0.89    0.39 
   6  12   1    1.61    0.65 
  -6  12  -1    0.84    0.60 
   6  12   1    0.17    1.13 
  -6  12  -1    0.64    0.47 
  -6  12  -1    0.96    0.63 
  -6  12  -1    0.19    0.48 
   6  12   1    1.28    0.47 
   6  12   1    1.00    0.68 
  -6  12  -1    0.47    0.52 
  -7 -12  -1    8.70    1.05 
   7 -12   1    9.96    1.00 
  -7 -12  -1    9.11    1.28 
   7 -12   1   10.01    0.99 
  -7 -12  -1   10.05    1.17 
  -7 -12  -1   12.54    1.05 
   7 -12   1    9.78    1.06 
   7 -12   1   11.29    1.20 
   7 -12   1    9.60    1.38 
  -7 -12  -1   10.43    1.04 
  -7  12  -1    8.51    1.24 
  -7  12  -1   10.98    0.93 
  -7  12  -1   11.88    0.99 
   7  12   1   10.54    1.24 
   7  12   1    9.28    1.24 
   7  12   1    9.51    1.02 
  -7  12  -1    9.87    1.22 
   7  12   1    7.68    1.13 
  -7  12  -1   11.31    1.26 
  -7  12  -1   10.60    1.04 
  -7  12  -1   10.12    1.18 
   7  12   1   11.36    1.07 
   7  12   1    9.35    0.95 
  -8 -12  -1    1.15    0.57 
  -8 -12  -1    1.07    0.61 
   8 -12   1    1.20    0.53 
   8 -12   1    0.64    0.74 
   8 -12   1    1.56    0.67 
  -8 -12  -1    1.15    0.51 
  -8 -12  -1    1.05    0.81 
  -8  12  -1    1.17    0.78 
   8  12   1    1.44    0.78 
  -8  12  -1    1.27    0.60 
   8  12   1    0.53    0.52 
  -8  12  -1    0.79    0.53 
  -8  12  -1    0.73    0.44 
  -8  12  -1    0.15    0.64 
   8  12   1    1.15    0.61 
  -9 -12  -1    7.79    1.15 
   9 -12   1    3.21    0.60 
   9 -12   1    3.95    0.64 
   9 -12   1    7.39    1.03 
  -9 -12  -1    4.64    0.68 
  -9 -12  -1    6.79    0.93 
  -9  12  -1    5.06    0.61 
  -9  12  -1    7.58    1.12 
   9  12   1    8.03    1.08 
  -9  12  -1    5.11    0.77 
   9  12   1    6.04    0.90 
 -10 -12  -1    3.79    1.03 
 -10 -12  -1    2.02    0.73 
  10 -12   1    0.68    0.60 
  10 -12   1    2.10    0.76 
 -10 -12  -1    1.65    0.62 
 -10 -12  -1    0.94    0.63 
  10 -12   1    2.79    0.94 
  10  12   1    2.56    0.72 
 -10  12  -1    2.32    0.95 
  10  12   1    4.65    0.99 
 -10  12  -1    1.24    0.89 
 -10  12  -1    0.12    0.68 
 -10  12  -1    1.45    0.64 
  11 -12   1    8.01    1.17 
  11 -12   1    3.80    0.74 
 -11 -12  -1    4.24    0.77 
 -11 -12  -1    7.33    1.00 
 -11 -12  -1    5.89    0.83 
 -11 -12  -1    4.16    1.05 
  11 -12   1    6.84    1.03 
 -11  12  -1    6.18    0.89 
 -11  12  -1    7.50    1.23 
 -11  12  -1    5.50    0.72 
 -11  12  -1    7.86    1.35 
  11  12   1    6.65    1.06 
  11  12   1    6.32    0.94 
  11 -13  -1    1.97    1.06 
  11 -13  -1    0.07    0.81 
 -11 -13   1    1.55    1.10 
  11 -13  -1    0.63    0.74 
 -11 -13   1    1.06    0.67 
 -11 -13   1    2.66    0.90 
 -11  13   1    1.55    0.76 
  11  13  -1    0.36    1.04 
 -11  13   1    3.37    1.18 
  11  13  -1   -1.33    0.81 
 -10 -13   1    1.29    0.74 
 -10 -13   1   -0.56    0.54 
  10 -13  -1   -0.40    0.75 
  10 -13  -1    0.21    0.62 
  10 -13  -1    1.09    0.94 
 -10 -13   1   -0.47    0.57 
 -10 -13   1    2.04    0.99 
  10  13  -1    1.15    0.76 
 -10  13   1    0.36    0.64 
  10  13  -1    0.92    0.84 
 -10  13   1    0.43    0.41 
 -10  13   1    0.12    0.87 
   9 -13  -1   -0.70    0.82 
  -9 -13   1    0.48    0.53 
  -9 -13   1   -0.03    0.53 
   9 -13  -1    0.94    0.72 
   9 -13  -1    0.35    0.57 
  -9 -13   1    1.29    0.67 
  -9 -13   1   -0.73    0.76 
  -9  13   1    1.42    0.79 
   9  13  -1    0.12    0.83 
  -9  13   1    0.35    0.37 
   9  13  -1    0.29    0.59 
  -9  13   1    1.06    0.60 
   8 -13  -1   11.09    1.19 
  -8 -13   1   11.80    1.10 
   8 -13  -1    7.62    0.92 
  -8 -13   1   10.53    1.05 
  -8 -13   1   11.18    1.19 
   8 -13  -1    9.15    1.15 
   8 -13  -1    9.83    1.07 
  -8 -13   1   10.48    1.15 
   8  13  -1    9.33    1.14 
  -8  13   1   10.02    0.82 
   8  13  -1    9.69    1.42 
  -8  13   1   12.52    1.30 
   8  13  -1   10.06    1.03 
  -8  13   1    9.90    1.00 
   7 -13  -1    0.26    0.73 
  -7 -13   1   -1.52    0.71 
   7 -13  -1   -0.12    0.52 
   7 -13  -1    0.29    0.56 
  -7 -13   1   -0.40    0.53 
  -7 -13   1   -1.26    0.80 
   7 -13  -1    0.21    0.74 
  -7 -13   1    0.20    0.44 
  -7  13   1   -0.31    0.33 
  -7  13   1   -0.69    0.62 
  -7  13   1   -0.32    0.53 
   7  13  -1   -0.44    0.66 
   7  13  -1   -0.61    0.68 
   7  13  -1    0.24    0.54 
  -7  13   1    0.26    0.62 
   7  13  -1   -0.46    0.52 
  -7  13   1   -0.69    0.62 
   7  13  -1    0.24    0.56 
   7  13  -1    0.56    0.46 
   6 -13  -1   21.45    1.15 
  -6 -13   1   16.09    1.34 
   6 -13  -1   18.55    1.17 
  -6 -13   1   20.37    1.22 
  -6 -13   1   18.43    1.17 
   6 -13  -1   19.23    1.21 
  -6 -13   1   18.79    1.14 
   6 -13  -1   18.20    1.26 
  -6 -13   1   19.38    1.04 
  -6 -13   1   20.41    1.15 
   6 -13  -1   22.78    1.32 
  -6  13   1   19.71    1.23 
   6  13  -1   15.55    1.18 
  -6  13   1   19.80    1.41 
   6  13  -1   18.58    1.21 
  -6  13   1   18.91    0.89 
   6  13  -1   19.77    1.29 
   6  13  -1   18.02    1.08 
  -6  13   1   18.23    1.13 
  -6  13   1   18.78    1.08 
   6  13  -1   18.73    1.20 
   6  13  -1   20.02    1.12 
   6  13  -1   19.73    1.18 
   5 -13  -1    0.70    0.54 
   5 -13  -1   -0.48    0.46 
  -5 -13   1    0.01    0.37 
   5 -13  -1   -0.03    0.58 
  -5 -13   1    0.15    0.51 
   5 -13  -1   -0.44    0.43 
  -5 -13   1    0.46    0.70 
   5 -13  -1    0.15    0.63 
  -5 -13   1   -0.37    0.59 
  -5 -13   1    0.88    0.58 
  -5 -13   1   -0.01    0.47 
   5 -13  -1   -0.09    0.59 
   5 -13  -1    0.01    0.45 
  -5  13   1   -0.70    0.59 
  -5  13   1    0.46    0.32 
   5  13  -1    0.80    0.45 
   5  13  -1    0.55    0.68 
   5  13  -1    0.10    0.60 
  -5  13   1   -0.01    0.50 
   5  13  -1    0.28    0.52 
  -5  13   1    0.38    0.51 
   5  13  -1   -0.22    0.49 
   5  13  -1    0.63    0.48 
  -5  13   1   -0.42    0.51 
  -5  13   1    0.24    0.68 
   5  13  -1    1.74    0.71 
   4 -13  -1    0.42    0.44 
  -4 -13   1    0.32    0.69 
  -4 -13   1    1.05    0.69 
   4 -13  -1    0.00    0.62 
  -4 -13   1   -0.23    0.53 
   4 -13  -1   -0.16    0.69 
   4 -13  -1   -0.14    0.40 
   4 -13  -1    0.03    0.63 
   4 -13  -1   -0.10    0.55 
   4 -13  -1    0.68    0.46 
  -4 -13   1   -0.42    0.85 
  -4 -13   1    0.34    0.37 
   4 -13  -1    0.22    0.89 
  -4 -13   1   -0.25    0.35 
  -4 -13   1   -0.31    0.48 
   4  13  -1   -0.49    0.44 
  -4  13   1    0.79    0.50 
  -4  13   1    0.29    0.57 
   4  13  -1    0.09    0.58 
   4  13  -1    0.21    0.56 
  -4  13   1    0.73    0.54 
  -4  13   1    0.36    0.32 
   4  13  -1   -1.32    0.60 
   4  13  -1    0.24    0.42 
   4  13  -1    0.14    0.62 
  -4  13   1    0.13    0.66 
   3 -13  -1   29.20    1.26 
   3 -13  -1   29.73    1.23 
   3 -13  -1   30.69    1.22 
   3 -13  -1   28.98    1.25 
  -3 -13   1   29.55    1.20 
  -3 -13   1   30.49    1.14 
  -3 -13   1   30.22    1.37 
   3 -13  -1   32.07    1.24 
  -3 -13   1   31.52    1.12 
  -3 -13   1   33.26    1.29 
   3 -13  -1   29.80    1.28 
  -3 -13   1   30.01    1.24
[truncated: 5,299,501 more chars]
